# Supplementary material for: Whole genome profiling of spontaneous and chemically induced mutations in Toxoplasma gondii
Source: BMC Genomics. 2014 May 10;15(1):354. doi: 10.1186/1471-2164-15-354 (PMC4035079; doi:10.1186/1471-2164-15-354)
Supplement: Supplementary file 1 — Additional file 1: Table S1: SNV validation materials and results for mutants E2D2, E3E2, and E4D5. Given are the chromosomal localization of the SNV call, primer sequences used for PCR amplification of predicted SNV from mutant and parent line, and whether the SNV validated by Sanger sequencing of the PCR products. (XLSX 50 KB) [file 12864_2013_6045_MOESM1_ESM.xlsx]

## Sheet: Sheet1
mutant E2D2
Chromosome	Pos	Ref	Snp	Context	Gene	Codon Change	AA change	Fprimer	Rprimer(Reff orientation)	validation by Sanger sequencing
gb|TGGT1_chrVIII	3506352	G	C	CAAAGAAGGCGTTGCCCGGAAGTCCTGTGCCGAAGAGCGAGGGCGAGGCGAAGGAGGAGCCTAAGGCCGCAGACGCCGCCAAGGCTGGAGAGGGCGCCAA	TGGT1_112530;	TCG to GCG	Ser to Ala	TCCGTTTTCGCCATTTGGTC	GAGAAGGGATCTACAACGGA	Y
gb|TGGT1_chrII	1781309	A	C	CGTCATGCTCTACACCGTGGCGCCTTTTGGTAATGCATCCGACAGCGCGTATAATATGGCTTGTAAGTCCGGCTGGTCGGCTGTGGGATCCACCGATTGT	TGGT1_096800;	GTA to GTC	Val to Val	GTTCAAAGCAAGGGATACGC	GAAAACTATTTCAGCCGCAG	Y
gb|TGGT1_chrVIIa	2097708	G	T	TCGACCAATCGTCGTGGCCACTCAGGCCACGTCCCCCGACATCCTCAGACACGAGTAACACATCGCACCGCTGCCTCCCGTCACGGTCTCGCGTACCGGC	TGGT1_016770;	CGT to CGA	Arg to Arg	ATTTGCATGAGCTTCAAAGC	CCACTTCTTAGAGAACCAAA	Y
gb|TGGT1_chrVIIb	290562	C	T	TGAGATGACGCATTCGCAGTCGCTCTTGCCATCCATTCGTCTGTAGCAGCAGACCTCGAAACTCTGCCAGCGCTTCAGCGTTCCATCAGGTTCAGAAACT	TGGT1_044070;	none	none	TTTTTTTCCACGGTTAACGC	CTTGAAATCGACATTCCACA	Y
gb|TGGT1_chrX	5801751	A	T	TCGTGTCGAACCACAGAACGCGCCCGCTTGCTCTCCCCTACTTTCTCCTCCTACACACGAGCAACGACGCCGTAAACGCACTAGACACTCACCGACAGTA	TGGT1_068470;	none	none	ACCCACACGGTACACTTTTG	GGTGTTTGAAACGAAACGCC	Y
gb|TGGT1_chrIV	74645	G	C	CTAAACCCTAAACCCTAAACCCTAAACCCTAAACCCTAAACCCTAAACCCTAAACCCTAAACCCTAAACCCTAAACCCTAAACCCTAAACCCTAAACCCT	none	none	none	ATATGGGTCACACCAAACCG	CCATTCATTGCCATGGCGAA	Y
gb|TGGT1_chrVI	1427178	T	G	GGTCTCCACTGGGTCGGGTGATAGGTGGTATCACGGGTATCTACAGTCGAGGTCCTCGATCAACGACGGACCTAAGCACATGGACGAAACATCTGCCGAT	none	none	none	CACCTCAATTCATTTGCTTC	CTTCCACGAATCTCCGTCTT	Y
gb|TGGT1_chrVIIa	4476680	C	G	TCGACCAATCGTCGTGGCCACTCAGGCCACGTCCCCCGACATCCTCAGACACGAGTAACACATCGCACCGCTGCCTCCCGTCACGGTCTCGCGTACCGGC	none	none	none	CAGGTTCGAGAAGTAAGCAG	GATTTTGTGTACTTGGCTGC	Y
gb|TGGT1_chrVIII	3417103	G	A	CAAAGAAGGCGTTGCCCGGAAGTCCTGTGCCGAAGAGCGAGGGCGAGGCGAAGGAGGAGCCTAAGGCCGCAGACGCCGCCAAGGCTGGAGAGGGCGCCAA	none	none	none	TGACGTAGTAGCATGAATAG	GTTTCTGTAGCGTGTGTGTG	Y
gb|TGGT1_chrX	2527470	A	G	TCGTGTCGAACCACAGAACGCGCCCGCTTGCTCTCCCCTACTTTCTCCTCCTACACACGAGCAACGACGCCGTAAACGCACTAGACACTCACCGACAGTA	none	none	none	CAAGATGTATGTGCATGACG	CGACTATTCCTAGTTTTTCG	Y
gb|TGGT1_chrXI	4588335	T	C	ACTGTGACAGAGTGAAATCGGATCTCCAACTCTACCGTGGACGAGTCGTCTTGCCTATCCTGGGCACGCGATGCATTTGACGGAAGGCCCCAACGCATGA	none	none	none	ACCCCCAGTACACAACATTC	GTATGACAGCCACGATGCAA	Y
mutant E4D5
Chromosome	Pos	Ref	Snp	Context	Gene	Codon Change	AA change	Fprimer	Rprimer(Reff orientation)	validation by Sanger sequencing
gb|TGGT1_chrIX	2702346	A	G	CTCTATGCTTTGCGGTCACAACGTGGCGTGTGGGCAGAGAGAAGGTGAGCCATCCCCGTGGAGGGTGCCAGCGTGTGGCGTCATGTGGCTACTCGAGTTT	TGGT1_032940;	TGG to TCG	Trp to Ser	AACATATCGCTACGTCAAGG	CATAACAGAGAAGGGTCTGT	Y
gb|TGGT1_chrXII	3958089	C	G	CTATACAAACGCCACAGCGCGTCCTCCCTCATACTCTGTCTCACTTACTGCTGCCGTTCGTATACCGTCTGCCCATAATCCCAAGCAACGCACTTTCATT	TGGT1_024340;	AGC to ACC	Ser to Thr	GATCCTCAGCTTCTCTAGAC	GACAACTCGTTAGGCGCAAT	Y
gb|TGGT1_chrII	285470	A	T	CGTCATGCTCTACACCGTGGCGCCTTTTGGTAATGCATCCGACAGCGCGTATAATATGGCTTGTAAGTCCGGCTGGTCGGCTGTGGGATCCACCGATTGT	TGGT1_065330;	none	none	CGCTTTCCAAGATTGAAAAG	CAGATTTCGCTTCTTCATCT	Y
gb|TGGT1_chrVIIb	3310180	T	C	TGAGATGACGCATTCGCAGTCGCTCTTGCCATCCATTCGTCTGTAGCAGCAGACCTCGAAACTCTGCCAGCGCTTCAGCGTTCCATCAGGTTCAGAAACT	TGGT1_011600;	none	none	TCGCAAAGTGAGTGTGAGTG	CAACACTAATGCGAAGAGCC	Y
gb|TGGT1_chrVIIa	2264521	C	G	TCGACCAATCGTCGTGGCCACTCAGGCCACGTCCCCCGACATCCTCAGACACGAGTAACACATCGCACCGCTGCCTCCCGTCACGGTCTCGCGTACCGGC	TGGT1_017000;	none	none	AACAACAGATCCAGAAAGGG	CTTCTACGCAGTAGACCTTC	Y
gb|TGGT1_chrXI	102609	G	A	ACTGTGACAGAGTGAAATCGGATCTCCAACTCTACCGTGGACGAGTCGTCTTGCCTATCCTGGGCACGCGATGCATTTGACGGAAGGCCCCAACGCATGA	TGGT1_055170;	none	none	GCCTGTGTGAAACCAAACAC	CTTAAGCTATTGCTTCAGGT	Y
gb|TGGT1_chrIa	1493609	C	A	CTCCTCTCCTACAGTCTCGGTCTGTACAGGAGCAGCCATGTCGCAAAAAAGCGCAACAACAGCCAGTCAGCGCTGCACGTCTCCCCCGAGTCTCCACGGA	none	none	none	TTCGATTTTGGTAGTACGTC	CAAGTGCAAGCAATCCTGTA	Y
gb|TGGT1_chrIV	1625100	A	C	CTAAACCCTAAACCCTAAACCCTAAACCCTAAACCCTAAACCCTAAACCCTAAACCCTAAACCCTAAACCCTAAACCCTAAACCCTAAACCCTAAACCCT	none	none	none	TTCTGCTGCGTCAGTAGATC	CCAAGTGTGTCACATGAAGT	Y
gb|TGGT1_chrXI	4777174	A	G	ACTGTGACAGAGTGAAATCGGATCTCCAACTCTACCGTGGACGAGTCGTCTTGCCTATCCTGGGCACGCGATGCATTTGACGGAAGGCCCCAACGCATGA	none	none	none	TTTTACGTCATGCTGATGAC	CTGACTTCTCTCACAGAGAC	Y
gb|TGGT1_chrXII	529656	T	A	CTATACAAACGCCACAGCGCGTCCTCCCTCATACTCTGTCTCACTTACTGCTGCCGTTCGTATACCGTCTGCCCATAATCCCAAGCAACGCACTTTCATT	none	none	none	GTTTCGCCATGCAAATTGAG	GAACAACGCCCTGAACAA	Y
mutant E3E3
Chromosome	Pos	Ref	Snp	Context	Gene	Codon Change	AA change	Fprimer	Rprimer(Reff orientation)	validation by Sanger sequencing
gb|TGGT1_chrVIII	384729	A	T	CAAAGAAGGCGTTGCCCGGAAGTCCTGTGCCGAAGAGCGAGGGCGAGGCGAAGGAGGAGCCTAAGGCCGCAGACGCCGCCAAGGCTGGAGAGGGCGCCAA	TGGT1_118080;	TCG to ACG	Ser to Thr	AAGCAACGCCAAAAACAGTG	GAATAAGGAGAAGATTGCGC	Y
gb|TGGT1_chrVIII	2547724	G	T	CAAAGAAGGCGTTGCCCGGAAGTCCTGTGCCGAAGAGCGAGGGCGAGGCGAAGGAGGAGCCTAAGGCCGCAGACGCCGCCAAGGCTGGAGAGGGCGCCAA	TGGT1_114230;	TTC to TAC	Phe to Tyr	TTCCCGTTCGTCTATCTGTC	CGTCAATATAACGACAGGGC	Y
gb|TGGT1_chrXI	287954	A	G	ACTGTGACAGAGTGAAATCGGATCTCCAACTCTACCGTGGACGAGTCGTCTTGCCTATCCTGGGCACGCGATGCATTTGACGGAAGGCCCCAACGCATGA	TGGT1_085270;	AGA to CGA	Arg to Arg	CTGCCTTTTCTCGAAAGAGG	GTTCGAGAGAGCTTCAAGAG	Y
gb|TGGT1_chrIb	1149025	A	T	CCGCTGGAGCAGACAGCTGCTGCAAAGACAGCACCAATATGCCGCCGTTCAGCGCATCCACGGGTTGTCTACGAATCATGCTGCCCGTGCCCTATTCGCC	TGGT1_022250;	none	none	GAGCAGAAAGAAGAATCCAC	GTACATCGACCTCTTGTGGA	Y
gb|TGGT1_chrIV	1498302	G	C	CTAAACCCTAAACCCTAAACCCTAAACCCTAAACCCTAAACCCTAAACCCTAAACCCTAAACCCTAAACCCTAAACCCTAAACCCTAAACCCTAAACCCT	none	none	none	GAGCTTCTCTTCAATTAGTG	CAAAATCGTATTACGAGCGA	Y
gb|TGGT1_chrVI	2816436	G	A	GGTCTCCACTGGGTCGGGTGATAGGTGGTATCACGGGTATCTACAGTCGAGGTCCTCGATCAACGACGGACCTAAGCACATGGACGAAACATCTGCCGAT	none	none	none	TGCGTAGTGCTTTCGACAAG	CTGTTGAGAGCATCTCCTTC	Y
gb|TGGT1_chrVIIb	3111991	A	G	TGAGATGACGCATTCGCAGTCGCTCTTGCCATCCATTCGTCTGTAGCAGCAGACCTCGAAACTCTGCCAGCGCTTCAGCGTTCCATCAGGTTCAGAAACT	none	none	none	TCACGAACCCGATATATTAC	GAATTCCGCTGGTGTTCAAG	Y
gb|TGGT1_chrVIII	6744779	A	T	CAAAGAAGGCGTTGCCCGGAAGTCCTGTGCCGAAGAGCGAGGGCGAGGCGAAGGAGGAGCCTAAGGCCGCAGACGCCGCCAAGGCTGGAGAGGGCGCCAA	none	none	none	AAATGTAGCTGGGAACAATG	CAGGTTTGTTGTAACATTCG	Y
gb|TGGT1_chrXI	6224779	G	A	ACTGTGACAGAGTGAAATCGGATCTCCAACTCTACCGTGGACGAGTCGTCTTGCCTATCCTGGGCACGCGATGCATTTGACGGAAGGCCCCAACGCATGA	none	none	none	AAGCGTTTTCACTTGGTTTC	GCTTTTCACTGGGTCTTCGT	Y
