# Supplementary material for: Whole genome profiling of spontaneous and chemically induced mutations in Toxoplasma gondii
Source: BMC Genomics. 2014 May 10;15(1):354. doi: 10.1186/1471-2164-15-354 (PMC4035079; doi:10.1186/1471-2164-15-354)
Supplement: Supplementary file 2 — Additional file 2: Table S2: SNV calling and annotation data for all mutants and parent lines. Includes all data presented in Figures 3, 4, 5, and 7. Depths reported are the total read coverage at the given location for Parent and Mutant sample in each experiment respectively. Prob is the phred scaled probability of the variation as reported by FREEBAYES. (XLSX 358 KB) [file 12864_2013_6045_MOESM2_ESM.xlsx]

## Sheet: F-P2
Chromosome	Pos	Depth(Parent, Mutant)	Ref	Prob	Snp	Context	Gene	Gene annotation	Codon Change	AA change				Ref
Writing AA changes														rA	rC	rG	rT	other	sum
gb|TGGT1_chrIb	1893131	30, 44	A	1832.55	T	GACGCATGCGCAGAAAACGTCTTCTCTCTCTCCTCCAGGCACTTCGGCCGATGCGTATGCGAGTCGCGGAGACAGCGTATTGTCTCTTCTACCGGAGTGT	TGGT1_064370	Name=TGGT1_064370;description=conserved+hypothetical+protein;size=15424;web_id=TGGT1_064370;locus_tag=TGGT1_064370;size=15424	GAT to GTT	Asp to Val		Mut	mA			2	3		5
gb|TGGT1_chrVI	1579375	34, 35	A	1765.72	G	CGACGTGGACTTTGCATTCTTCGCGTGTGCCTCCGAACTCGAACTCCATGAAGGCGGAGAAGTTGTCGTCCATGTAGTTTTGAATTTGCAGGTTCCACAG	TGGT1_049850	Name=TGGT1_049850;description=C2+domain-containing+protein%2C+putative;size=23710;web_id=TGGT1_049850;locus_tag=TGGT1_049850;size=23710	TTC to TCC	Phe to Ser			mC	3		1	5		9
gb|TGGT1_chrVIII	1544385	38, 44	T	1760.88	C	CTGTCCCTCAGAAGACCGAGGAGAGAGGAGAAGGACGCAGTGGATGTGGGTCAGAACGCGGAGAGACGAAGAGAGAAGATGCGTCTTTCGTCAAAACCGA	TGGT1_115970	Name=TGGT1_115970;description=DEAD_2+domain-containing+protein;size=9987;web_id=TGGT1_115970;locus_tag=TGGT1_115970;size=9987	TCA to CCA	Ser to Pro			mG	8					8
gb|TGGT1_chrVIII	4001335	46, 66	G	3107.41	A	CGCTTTGTCAAGAGGCGTACGACGTGCGTGAAGGCAGCGAGGAAGCAAAGGACATCGACGGCGCCTTCTTCGGTCCTTCCTTTCCCCACATTTTTCTTCA	TGGT1_111590	Name=TGGT1_111590;description=casein+kinase+II+beta+chain%2C+putative;size=3447;web_id=TGGT1_111590;locus_tag=TGGT1_111590;size=3447	GAC to AAC	Asp to Asn			mT	6	3	1			10
gb|TGGT1_chrIX	2830729	37, 47	A	2300.73	T	CAGACATCGCGTCTCTTGTCGCTGAACTCACAGTTGCCGGGCTCGAAGATATTCTGGAAAACGACCTCGTCCTCGCCTGTCTCTCGCCTTCTGCCCTCTT	TGGT1_032520	Name=TGGT1_032520;description=hypothetical+protein;size=10668;web_id=TGGT1_032520;locus_tag=TGGT1_032520;size=10668	AAT to AAA	Asn to Lys			other
gb|TGGT1_chrX	2661681	40, 35	C	1616.44	T	TGGCAAAAGGGACATCCCTGGGGGTAGGATCGCTGAGAGATGTGCCGTCGCCTTGGTCAGGACAACTAATAGAGCGCTGCAACCCTCGCCGTAAAAATCG	TGGT1_079790	Name=TGGT1_079790;description=kinesin+motor+domain-containing+protein%2C+putative;size=7794;web_id=TGGT1_079790;locus_tag=TGGT1_079790;size=7794	GGC to GAC	Gly to Asp			sum	17	3	4	8
gb|TGGT1_chrXII	2880600	22, 33	G	1474.5	T	CTCTTTCGGACTTCGCCCTCGGTGCGTCAGAGGACCTGCAAGGCAAAAGAGAGCTCGGGCCTGACAGTGCAGGAAAGGGGAAGCGAGGAAACCCAGTCTG	TGGT1_026590	Name=TGGT1_026590;description=phospholipase+D+active+site+motif+domain-containing+protein%2C+putative;size=2961;web_id=TGGT1_026590;locus_tag=TGGT1_026590;size=2961	GAG to GAT	Glu to Asp									sum	32
Writing NoAAchange												Exon	9	0.53125
gb|TGGT1_chrIV	1438411	22, 52	A	2545.52	T	CGACGCATACCTTCCGGTTTGAGGACGAATCCGGAGCCCGCGTAGTGGACAGTGACGATTCCACGAGACGTTTGTGGCGTTTCTTTCTTTGTTTCGACGA	TGGT1_122960	Name=TGGT1_122960;description=conserved+hypothetical+protein;size=5481;web_id=TGGT1_122960;locus_tag=TGGT1_122960;size=5481	ACT to ACA	Thr to Thr		Intronic	6
gb|TGGT1_chrXII	4572347	17, 14	A	602.162	C	GAACTCCCCAGGGAATGGCGCGGCACAATGAGTCTCGCGGCTCCACTGACAGCAGGAGCCTCTCGAGATCTCGCGCGCTGCCTCCCCATCGTGCCCTCCC	TGGT1_101095	Name=TGGT1_101095;description=hypothetical+protein;size=777;web_id=TGGT1_101095;locus_tag=TGGT1_101095;size=777	ACA to ACC	Thr to Thr		NonCoding	17
Writing NoCDS listed												NonSynonymous	7
gb|TGGT1_chrVIIa	847497	31, 34	G	1567.87	A	CAGAAGCTGTGGCGCTGCCCGGTCGTAGGATAAGACTTGTGGAGCTCACAGATCGACTGAAAGGCGAAAAGACACAGTGGGCGTAGTTAACATCAGACGC	TGGT1_062210	Name=TGGT1_062210;description=conserved+hypothetical+protein;size=47159;web_id=TGGT1_062210;locus_tag=TGGT1_062210;size=47159	none	none		Synonymous	2
gb|TGGT1_chrX	2171807	51, 58	C	2958.22	T	TTTTCACAAAAGGGTTATTTCTGCGAGGTGTTTTTGCTTTGGTTCCTACCCACCATCTGTTCTTCCGAGTGCTCCTGCTCTGCGCGTCTACCTCTCGCGC	TGGT1_080660	Name=TGGT1_080660;description=conserved+hypothetical+protein;size=7680;web_id=TGGT1_080660;locus_tag=TGGT1_080660;size=7680	none	none
gb|TGGT1_chrX	2889629	48, 54	A	2471.63	G	TAGAGGTCCCCTTGGTGAAACATGTCCACAAAAGGCAGAGACTAGGCCGGACTGGTACCTGTAGCTCTTCGGAGAGCACATGATCACGGACCACTTTCAT	TGGT1_079320	Name=TGGT1_079320;description=GTP-binding+protein%2C+putative;size=7043;web_id=TGGT1_079320;locus_tag=TGGT1_079320;size=7043	none	none
gb|TGGT1_chrXI	5635171	48, 49	A	2550.18	T	CGGAGTCGCTCAAGCCTGAGCTCCAGAGCAAACAATGGAAAAGGGTAAACATGTCAGGTTCGCTGGACTTGCAATATAAACGTTGCGGCCGCGGCCTCCA	TGGT1_097900	Name=TGGT1_097900;description=hypothetical+protein;size=4012;web_id=TGGT1_097900;locus_tag=TGGT1_097900;size=4012	none	none
gb|TGGT1_chrXII	1242572	36, 42	A	1734.1	G	ACGTCCGCTGCAGGCGCGCAGCACAAAACAATATCGGCCGAATTCAGCAAACGAACTCACACGAAGCAAATGCAAATCCTTGAAAAGAAATGAAAGCCCC	TGGT1_029900	Name=TGGT1_029900;description=conserved+hypothetical+protein;size=5207;web_id=TGGT1_029900;locus_tag=TGGT1_029900;size=5207	none	none
gb|TGGT1_chrXII	1736436	18, 28	A	1348.91	G	TAGGTGTGAAGACACAGCATGCAGCTGGGCATTTGTGTGTTGGATGTCACACTCTCGAAGCCTTGCGTTCGATTCGAGATCTGCGGACAAGGTTGCGTTT	TGGT1_028920	Name=TGGT1_028920;description=kinesin%2C+putative;size=6788;web_id=TGGT1_028920;locus_tag=TGGT1_028920;size=6788	none	none
Writing no Annotations
Chr	Pos	Depth	Reff	Prob	snp	Flanking 100bp	none	none	none	none
gb|TGGT1_chrIII	1992039	45, 49	A	2344.51	T	AATTCACAAGCCTTGCTGCGCAGCACCGACCTTCGCATATCACACGCAGTATCGCGCTCTTTCCACTTTTCAGTGTATCACACAAGTCTTTTTGGCGGCA	none	none	none	none
gb|TGGT1_chrIV	79513	37, 49	A	2095.63	G	TGACGAACCACTGAAGGGAGTGGTTTCTGAGGAGCAGTTTTTGTAGAGAGACCAGGGCACCCACGCAAGAAAGGAGCCGTGGCGATCAAAGCTGAAACAC	none	none	none	none
gb|TGGT1_chrIV	1886744	43, 68	A	3200.93	T	AGTGCTCCAGACCTTAATGGGCAGTGCGTTGCCGTAATCATCGTACAATCACTCGGCTAGAGTCTCAAAATGCCCGAAGCCACGTGATCTACATAGCATT	none	none	none	none
gb|TGGT1_chrV	3081061	60, 67	T	3163.35	C	CACTTGGCATCTATTCTTTATCCACGTCTCAAACTATCTTCTTCCAATAGTGTCTCTTTACTGGTGTGAGTTCCTGAGTCAACTTCATTTCGAGTGATGC	none	none	none	none
gb|TGGT1_chrVI	2430153	26, 43	T	1863	A	TGCAATCGAGAAAATACCGCAGTCGCCAGCGGGGTAGGCGGTCACTGCCATAATGCAGCTCTCGGGCCCCACATATGCCCACCATTATGTCAGCTCCTGA	none	none	none	none
gb|TGGT1_chrVI	2708841	8, 8	T	154.488	A	ATATCCTTGATAAAGAAATCGGTGTTGTCTTACTCTTCGCAGCTTCCGTCTGGCGCATCGTCTTCCCTCGATTTGTCCTGTTTGACCGCCGCTCCTTCTC	none	none	none	none
gb|TGGT1_chrVIIb	2603496	51, 49	A	2031.3	C	GGTTTGAAAGCCGAAGTGTCGATTCAAGGTATGTCTGTGGCCCATCCTGGAAAAGCTGTGCTTCTCTCAACTGGTGTTGCGCTTGTGTCATATCCTGTAG	none	none	none	none
gb|TGGT1_chrVIIb	3906142	29, 55	C	2809.51	T	TCCCTATCTCTATGTCTCCATATATGTCTATCTCTCTCAACACACATCCACGTATATACACACTTGTACATGCATCAACTACATGTGCGCCGCTTACTTT	none	none	none	none
gb|TGGT1_chrVIIa	2939045	68, 48	G	2325.35	C	AGTATCAAGTTTATGCACATGTGCATACTTGCAAGTGTCCACGCGTGTATGTATTAGCCGGTGTCGTGGGCTATAGTTCCTGAGGACCCACAACTCTCTG	none	none	none	none
gb|TGGT1_chrVIII	2892685	44, 47	T	2142.22	C	GTCCCATGCAAATTCGAAGCCGCTTATCTGTCCTGCATCCAAACAAGCTGTCTGCGAAGACCAGTGACATTTTTCGTAAGATACCGGATTCCACAGACGC	none	none	none	none
gb|TGGT1_chrVIII	5399013	28, 29	T	1325.72	C	TCTCCGTCTCCGCCGACCGACTTCGCTCTTCAGTGCGTGACCTGCAACGCTCACGAAGAAGAAGACGAGGAATGGGTCGCTCGACTCTTGCGAGTGCGTG	none	none	none	none
gb|TGGT1_chrVIII	5569348	45, 45	T	1992.4	C	AACAAGATTCCGTTCCTTCATCTGACATGCCTACGTCGACCGAGACATTATCCATGCCGTCGTCTGCGGAGAGTCAAACGCCTGAATCAACAGACCGCGC	none	none	none	none
gb|TGGT1_chrIX	2188760	44, 77	A	3619.2	G	GAGAGTGCCCGAGTCAATTTCGAGATGCTTGTTCATCCTGTACATAGACGATGCTTCTTAAGAGACCGTTGCTCACGAGCTGCAATCCGGTCTAACATGA	none	none	none	none
gb|TGGT1_chrX	2057265	47, 54	A	2664.94	G	GCAGGAAAAGGTTCAGCACACGGGACAACGAGGGGAAGAAACCAGTGGTAATCCAGACGAAGAAAACTAGGAGGTACAGAGGGAGAAGGGAGACAATCGA	none	none	none	none
gb|TGGT1_chrXII	345599	50, 63	A	2914.06	C	AAGTGGAGATTCGCAGAAACCTGACCGTCGGAAGTCGAAAAAAAGGAGAGACAAAAAGTTCCGCCACAAGACACGGCTTGCCCCAAGTTCCCTGTCGCTG	none	none	none	none
gb|TGGT1_chrXII	3204360	41, 64	T	2887.91	A	ACCTAAGAGGGAGTCCAGGGACATGCCGATACAACCTTAAGGTCTACGCATGTGTGTGTCTTAGTGTCTCTGTTAGTTCCCACATTTTTTGTCTGTGTTT	none	none	none	none
gb|TGGT1_chrXII	4039202	20, 33	A	1395.67	G	TGGATTTGTACGTGCATGTTTCAACTATACACATATCGTTATATGTATAGATTCATGTTTAAGGAGACACACGGAGCTGTATAATTACCGAGGCGACGCA	none	none	none	none

## Sheet: AX-H9
Chromosome	Pos	Depth(Parent, Mutant)	Ref	Prob	Snp	Context	Gene	Gene annotation	Codon Change	AA change				Ref
Writing AA changes														rA	rC	rG	rT	other	sum
gb|TGGT1_chrIV	490888	115, 72	T	3613.02	A	AGCCGCCGACTTCTCTTCGGGTCCTGCGAACGGCCCTGAAGCCCGTGGGATCAACAGAGCCGCAAAGGCCCACCCGAGCAACTCGCGGAGAGACAAACTC	TGGT1_121290	Name=TGGT1_121290;description=conserved+hypothetical+protein;size=6105;web_id=TGGT1_121290;locus_tag=TGGT1_121290;size=6105	ATC to AAC	Ile to Asn		Mut	mA			5	13		18
gb|TGGT1_chrVIIb	1409701	102, 53	T	2690.89	C	CTGCTTCTCTCCGCTTTTATTCAGCTGTCATGGACGTCCCACCCGCCACATCGGCGAGCGAGTGTCCAGCGGCGTTTCCGTACCCGTACAGTCCGACTCG	TGGT1_008050	Name=TGGT1_008050;description=conserved+hypothetical+protein;size=6656;web_id=TGGT1_008050;locus_tag=TGGT1_008050;size=6656	TCG to CCG	Ser to Pro			mC	2			15		17
gb|TGGT1_chrVIIb	1457113	126, 67	T	3444.45	C	CTCCTCGGAAGCGGCAGCGAAAGAGTTCGAGGGGAGATGCAGGAGCGTCTTCAGAGCCGGGGTCTCCAACGGGCTCGACGTACAGTGCGGTCTCCATGGA	TGGT1_008140	Name=TGGT1_008140;description=conserved+hypothetical+protein;size=2144;web_id=TGGT1_008140;locus_tag=TGGT1_008140;size=2144	TCA to CCA	Ser to Pro			mG	10	1		4		15
gb|TGGT1_chrVIII	1360221	133, 100	T	5370.35	C	ACTCCCATCTCTCCGCGTCTCCTTGCGCGTCGCCACTGTTCTCTTCGTCCTCCTTTCTGTTTCGATCTTCCTCGTTTTTCTCGCCTCCCCTTTCTCTTGA	TGGT1_116330	Name=TGGT1_116330;description=conserved+hypothetical+protein;size=2309;web_id=TGGT1_116330;locus_tag=TGGT1_116330;size=2309	AGG to GGG	Arg to Gly			mT	12	2	1			15
gb|TGGT1_chrVIII	1651742	136, 101	C	5301.03	T	ACCACTTACAGAGGTAATCCATGGCGCCTTGTAGGTCCTCAAAGACAACGCGTCCGACAGGTTCGGTGAGGTCGACGTCCTCTACTTCTGCAGAGGAGAA	TGGT1_115830	Name=TGGT1_115830;description=conserved+hypothetical+protein;size=4853;web_id=TGGT1_115830;locus_tag=TGGT1_115830;size=4853	CGC to CAC	Arg to His			other
gb|TGGT1_chrVIII	5271432	112, 82	A	4139.37	G	CTCCTGCTTCGACAGAGTTCCCGAGACGACGGGGCAGCCGAAGCACCGGGAGAGACCAAAGTCGGCGACCTTGCAGATGCCCTGGTCGTTGATGAAGACG	TGGT1_108860	Name=TGGT1_108860;description=cyclin+dependent+kinase%2C+putative;size=2703;web_id=TGGT1_108860;locus_tag=TGGT1_108860;size=2703	TCC to CCC	Ser to Pro			sum	24	3	6	32
gb|TGGT1_chrIX	5194098	113, 92	T	5132.48	G	TAAAGCGCTGAAAAGGCTGAAAAGGCGCGACCAGCTCGATGCTGCCATTGTCAATGAAGTGTTGCGGTACTTTGGGCTCCAGGGGCCTTCGCCGCCGATC	TGGT1_040840	Name=TGGT1_040840;description=conserved+hypothetical+protein;size=7512;web_id=TGGT1_040840;locus_tag=TGGT1_040840;size=7512	GTC to GGC	Val to Gly									sum	65
gb|TGGT1_chrX	4782421	123, 91	A	4620.23	T	TCCTGGAGAATTCTGGGGAACCTTGGAGCCGTGAGACGCAGACGAAAAGTACGAGGGCCCGAACGAGGAGTTGTACTCCGGCGATGCTGAACCGGGCGCC	TGGT1_070460	Name=TGGT1_070460;description=conserved+hypothetical+protein;size=14675;web_id=TGGT1_070460;locus_tag=TGGT1_070460;size=14675	TAC to AAC	Tyr to Asn		Exon	15	0.507692
gb|TGGT1_chrX	6595368	103, 52	A	2341.6	T	CGCCGCAGGGAAGACGTGGAACAAGTGGAGGACGAGCGCTTCGACACAGTAGGTGGCGAGCAGCCCCGAACGGCTCCCGAGCAGATGCGATTCGTACGCG	TGGT1_125520	Name=TGGT1_125520;description=conserved+hypothetical+protein;size=12034;web_id=TGGT1_125520;locus_tag=TGGT1_125520;size=12034	TAC to AAC	Tyr to Asn		Intronic	17
gb|TGGT1_chrXII	3178420	115, 96	G	5072.96	A	GAGCCGCGGGGCCTCTGACTGCTCAGGCGGAAGTCGAAGAAGAGGGGTGGGAAGGTCAGGAAATGGCAGAGAAAAGAATCTGGGAGGGGCGAGAGGGGCA	TGGT1_025940	Name=TGGT1_025940;description=conserved+hypothetical+protein;size=5339;web_id=TGGT1_025940;locus_tag=TGGT1_025940;size=5339	GAA to AAA	Glu to Lys		NonCoding	33
gb|TGGT1_chrXII	4947113	110, 80	T	4236.31	A	GACTCGAGGCGGCAGCCGCGCACCTCAGGAGCTGGGCGATGCTAACGAGCTGGAGACGGGCTCTCAGTCCTCTCAGAAGCCCTTCCTGCAAGCAATCCAG	TGGT1_101540	Name=TGGT1_101540;description=conserved+hypothetical+protein;size=2237;web_id=TGGT1_101540;locus_tag=TGGT1_101540;size=2237	CTG to CAG	Leu to Gln		NonSynonymous	13
gb|TGGT1_chrXII	5595041	124, 78	A	3706	T	CTCTACGCGTTGCGGACGCAGAAGGCAGTGGCGGGGAAAATGAAGGAGAAAGTTCACATAATGGCCACGGGAGACGCGGGTGCGGTCTCCGGTCTCCTCG	TGGT1_103080	Name=TGGT1_103080;description=conserved+hypothetical+protein;size=1023;web_id=TGGT1_103080;locus_tag=TGGT1_103080;size=1023	AAA to AAT	Lys to Asn		Synonymous	2
gb|TGGT1_chrXII	5915716	113, 81	A	4477.35	G	TGGAACGCTGCAGATTCCCCTCGGCGCGCAGCTGCTGTTTCCTTCTGGAAATTGACGACCAGGCTGAAGGCGTCGCCTCTGCGCTCGCTGCAGCTGCGGC	TGGT1_103540	Name=TGGT1_103540;description=F-box+domain-containing+protein%2C+putative;size=5616;web_id=TGGT1_103540;locus_tag=TGGT1_103540;size=5616	ATT to GTT	Ile to Val
Writing NoAAchange
gb|TGGT1_chrXI	3847628	112, 89	A	4352.68	T	TGCGATTTCAGTGGCACTCCGCCTGTAGCTCCAGCGACTGGCGTCTCTGCACCTCGTTGTGTCGACCGCGGTAGTGGTTTCAGGACCAGACAAAAGAGTA	TGGT1_091980	Name=TGGT1_091980;description=conserved+hypothetical+protein;size=6029;web_id=TGGT1_091980;locus_tag=TGGT1_091980;size=6029	GGT to GGA	Gly to Gly
gb|TGGT1_chrXII	4582373	118, 79	T	4008.8	C	GCGTTTGCCTTGAGGGGGGTGGCTCTGCGTCCTGCGCACGTTCCGAAAAGTCTCCTCGTTTCCGTCTCTTGCATGCGACTTGACACGGTCGGCTGGGCGA	TGGT1_101100	Name=TGGT1_101100;description=conserved+hypothetical+protein;size=6284;web_id=TGGT1_101100;locus_tag=TGGT1_101100;size=6284	AGA to AGG	Arg to Arg
Writing NoCDS listed
gb|TGGT1_chrIb	138074	135, 98	G	5408.82	T	AAGAGAAGACGATCAAGACTGGTTCTGCATAACTTGACCCAGGCCTCGCTGCGTACATGCATCTGCGTAACGCTGAGTAGTTGAACCATCTATGAGCATC	TGGT1_020470	Name=TGGT1_020470;description=conserved+hypothetical+protein;size=46073;web_id=TGGT1_020470;locus_tag=TGGT1_020470;size=46073	none	none
gb|TGGT1_chrII	520014	107, 91	T	4644.64	C	CGATACATGCGTCCATATATATATATATATATAGGTATGCATGCATAAGTTCGATCAGGTCTCCACAGAAAGATATATGTAAAAGGAGACGAGTATTTGC	TGGT1_065610	Name=TGGT1_065610;description=subtilisin%2C+putative;size=13311;web_id=TGGT1_065610;locus_tag=TGGT1_065610;size=13311	none	none
gb|TGGT1_chrIII	1108069	129, 92	T	4530.47	A	TGCCTTCAGTGGGCATGGCAGGGCTGTGTGTAGCGTCCAGCGCATATGCTTTCACGCAATACAGTGTTTCCACCGTACCTGGCTCTGTAAGCTTTATGTG	TGGT1_002880	Name=TGGT1_002880;description=conserved+hypothetical+protein;size=4962;web_id=TGGT1_002880;locus_tag=TGGT1_002880;size=4962	none	none
gb|TGGT1_chrV	747346	109, 80	T	4298.61	C	CACAAGCTCCACTTTGCGTTTCCCTCTCGGGTGCAGGGGCGCGAGCAGAGTTTTTTACAGACAGCGAAACAGCCCAGTAAACATGCGCTGCGGAGCTGAG	TGGT1_039690	Name=TGGT1_039690;description=conserved+hypothetical+protein;size=8535;web_id=TGGT1_039690;locus_tag=TGGT1_039690;size=8535	none	none
gb|TGGT1_chrVI	439770	93, 60	T	3447.68	A	GCGTATCTCTCCTGCCGCACCGTTTTCTCTGACGAATCCTCGCACTTGAATTCTTCTCAAAAATATTAGTCAAGTGTTGCTTCTCAGGAGGCCCTCGTCG	TGGT1_051910	Name=TGGT1_051910;description=myosin+tail+1+protein%2C+putative;size=12102;web_id=TGGT1_051910;locus_tag=TGGT1_051910;size=12102	none	none
gb|TGGT1_chrVIIb	2061784	123, 85	T	4408.99	A	TGCAGAGTCTCTGCGCTCGGCTGAGGCGAGAAGAGCGCGGAGAAAGAGGCTGAACGGCGGAGTCGTATGTCCATCTTTGGCCGAAAATAGAGGGGAAAGA	TGGT1_009380	Name=TGGT1_009380;description=conserved+hypothetical+protein;size=6479;web_id=TGGT1_009380;locus_tag=TGGT1_009380;size=6479	none	none
gb|TGGT1_chrVIIa	68628	116, 100	A	5537.47	G	TTCCGGCGTCCTCTCCAAACTGACCGAAGAGTTGTCTTCACTCGAAAAAAACTGTTCCAAGGAACAGTGCTGAGGGACAGTTTTCGTTTCCTTCAATGGA	TGGT1_072520	Name=TGGT1_072520;description=dihydrouridine+synthase+domain-containing+protein%2C+putative;size=6984;web_id=TGGT1_072520;locus_tag=TGGT1_072520;size=6984	none	none
gb|TGGT1_chrVIII	3667867	115, 100	T	4747.68	A	AGAACGAGACAGACACATACATACATACATACATACATAAACGTTTCGACTCTCCTTCGTGGGGTATCGTCTCCGACCACCGGCGAGCGACTCGCTTTCT	TGGT1_112260	Name=TGGT1_112260;description=cell+division+protein%2C+putative;size=9269;web_id=TGGT1_112260;locus_tag=TGGT1_112260;size=9269	none	none
gb|TGGT1_chrIX	2710694	89, 57	G	3224.31	A	ACAGAAACGCCGGAAAAGAAAGGGCGTCGTGACGAATCCAAATAAGAACAGGGGGAAGCGACCCAGTGTCGCTGCACTGTATTGGACAGACGCAACTTGA	TGGT1_032830	Name=TGGT1_032830;description=serine-threonine+protein+kinase%2C+putative;size=4141;web_id=TGGT1_032830;locus_tag=TGGT1_032830;size=4141	none	none
gb|TGGT1_chrIX	2807925	62, 26	A	1423.21	T	TACCAGACACGAAACAGCACACACACTAGGTGTAACCGCCTGCAGATATTATATATATATATATATATTTATATATATTTATATATATATATATATAAAT	TGGT1_032660	Name=TGGT1_032660;description=ABC+transporter%2C+putative;size=3298;web_id=TGGT1_032660;locus_tag=TGGT1_032660;size=3298	none	none
gb|TGGT1_chrIX	3814905	109, 83	T	4865.11	C	TACATAGATATATACATATATATTTATATACATACATACACCTCTATGCATCCGTATATGTAAATATATATACGTGTGTAGGTGTATCAAAACATGTGAA	TGGT1_053160	Name=TGGT1_053160;description=conserved+hypothetical+protein;size=16675;web_id=TGGT1_053160;locus_tag=TGGT1_053160;size=16675	none	none
gb|TGGT1_chrX	243940	140, 55	A	2777.06	T	ATCTTTATGTATCCTGGCAGCTGGAAGCATTCCCGATTTTCTTCCTGTCCATGTTTCCTCTTCAGACCTGAACACGGGCTCGGTTGCGGACGCGTTAGAA	TGGT1_084030	Name=TGGT1_084030;description=predicted+protein;size=4433;web_id=TGGT1_084030;locus_tag=TGGT1_084030;size=4433	none	none
gb|TGGT1_chrX	1132954	78, 85	T	4749.38	C	ACATACGAGTACATGTTTGTATTTATATGATATACTTCTGCGTGTCTGCATGCATGTAGATCTCGTCCTTCGCTTACTTCGGGAATGAACTCGATGAGCC	TGGT1_082440	Name=TGGT1_082440;description=hypothetical+protein;size=11997;web_id=TGGT1_082440;locus_tag=TGGT1_082440;size=11997	none	none
gb|TGGT1_chrXI	6097473	109, 101	A	5236.05	T	GCGAAGCAGCTCCGGTTTCGAAAAAGCGAAGGGTCGGCTCGAAGCGCGAAATCAGCGAAGCCATAGCAAACGACAACACAGTTGAAACGTTGGGCTTCAC	TGGT1_098740	Name=TGGT1_098740;description=hypothetical+protein;size=8642;web_id=TGGT1_098740;locus_tag=TGGT1_098740;size=8642	none	none
gb|TGGT1_chrXII	1263902	121, 84	T	4677.37	A	CAACTCACAGAGAAATGCATGTCCTACAACGGAACGTATCTTCTGTCCTCTGTAGCGACTGTGAAGGAGTGTCAAAGGCTGCCCCCGTTCATGAACGTGT	TGGT1_029880	Name=TGGT1_029880;description=conserved+hypothetical+protein;size=6830;web_id=TGGT1_029880;locus_tag=TGGT1_029880;size=6830	none	none
gb|TGGT1_chrXII	3538192	107, 49	A	2269.55	G	CCGGACAGGAAACGAAGATCCAAATGGTACGCGGAGACCCGCAGAAGAAAAGGGAAGGAACGCCCGTCGTCGCTCCATCTGCATGCTGAGAGCAAGCAAC	TGGT1_025120	Name=TGGT1_025120;description=ATPase%2C+putative;size=14052;web_id=TGGT1_025120;locus_tag=TGGT1_025120;size=14052	none	none
gb|TGGT1_chrXII	4530566	22, 8	T	190.765	A	ATATATATATATATAAAATATATATATATATATATATATATATATATATATAAAATATATATATATATATATACATAAACGTATGTATAGATGCATGAAT	TGGT1_101030	Name=TGGT1_101030;description=conserved+hypothetical+protein;size=7657;web_id=TGGT1_101030;locus_tag=TGGT1_101030;size=7657	none	none
Writing no Annotations
Chr	Pos	Depth	Reff	Prob	snp	Flanking 100bp	none	none	none	none
gb|TGGT1_chrII	237312	139, 91	C	5357.63	T	TAATGGTAAGTATGTAACCGGAGAGCTATACTACCCTGATTAAAGCACTTCAAGGTAGCACCGACAATAAAATGACTTAAATGTATAACGGTGAGTATAA	none	none	none	none
gb|TGGT1_chrII	1959219	57, 55	T	2890.6	G	GCGGCAGCGCTGAAGGGAAGATAAGCGGAGCTCACTGCGAGAAAAACAAATCAGGGAAGAACAGCTTTCTTCCGTCCAAGACTTTTTTCCGACCATTTCT	none	none	none	none
gb|TGGT1_chrIV	566065	106, 102	T	5623.02	C	GTCTCGCATACAGCAAAAAAGTTCCAGTGACTCAGGAGACATCCACCCTGTGCATAGAATTTTTCGCAACCGTGAATGCGGGCACAAGACATCACACTAC	none	none	none	none
gb|TGGT1_chrV	998510	124, 87	A	4725.01	T	CGGCTCATAACTTATCCCTGGTGGCCGATCCCCGTCGTCGTTGTTGAACGATGTTGTTCACTTGAACTTTGTCGATGGCTTGTAGGGAAAGGCTTTGGCC	none	none	none	none
gb|TGGT1_chrV	2158709	122, 92	A	5138.73	T	CGGAGAAACCGTCTGCCGCCGCAGCGAATCATGTTGGCACCACGGACCGCACAGATTGAATCCATTGAATCAGGTGGACTCATTTCACTGCAAACAACAG	none	none	none	none
gb|TGGT1_chrV	2178957	91, 53	A	2747.89	G	TTCTTGAAGCCGTTTATCACCTCTTTTTGTGGGAAAGCGAATCTGCAGATATAAAACTTTTTTGGAGCACGGTAGGTCCTGACAAACGCCTTCTCCCCTT	none	none	none	none
gb|TGGT1_chrVI	1126569	112, 79	T	4221.36	C	CAGCTGGTGAAAGGGAGCGCTTGCGTTAGATACGCTGCACCGACCAAGAGTCCGTACATTCGCATGTGCACAAAAAGAGCAGAAAGGGATCTACAGCTTT	none	none	none	none
gb|TGGT1_chrVI	2781169	132, 79	T	4385.12	G	GTAGTTAACACACCGGTCCATTCTGGTTAGTAGACTTGTCTTGGTCCCGATTCGTGCAGTGCGAAGCATCAACAAACCCTACAGTGGTTGGGCAGAAACC	none	none	none	none
gb|TGGT1_chrVIIb	1186528	126, 94	T	5078.4	C	GAAAACCTCAGCCGCAGGTTGGCAGCGCACGATGGTACGCGCGGTCATTATCCCGGCTTCTGATGTCACTATTTTGTTCCCCGCGGTTTGACTCGTGAAC	none	none	none	none
gb|TGGT1_chrVIIb	3916305	125, 103	T	5377.58	A	CGCTCCTCTCTTCTTCGCGATTCCGCGGTGTCTCTCCTCCTTTGCCTTGGTTCGGTCGCTCGGGTGTCTTGACAGCAGAAAGCCGCAGCTCAAGGCGCGT	none	none	none	none
gb|TGGT1_chrVIIa	1435449	143, 85	A	4488.68	T	CATATTGACCTCCTCGGGTCAATCCGTTGTGGCTGAGAGGTAGGCCTCCTAGGCTGGTTCACTGATGACGTTTCAAGTACACGAAGCACGCGCTACCCTC	none	none	none	none
gb|TGGT1_chrVIIa	2654193	134, 72	T	3918.4	A	ATCGTGAGTTCTCACCAATTTTCTGTATCCAGGTCTCTAGGTTTCCCTGGTTCAATTGTGTGCGTGTACCCTATGGTGGGTGCTGTCGTTCACGCTCTTT	none	none	none	none
gb|TGGT1_chrVIIa	2781157	120, 66	T	3573.2	A	AACATTGTAGGGACACTCCGGTGCGGTTTTCACACGAAGCTCTCGTGGTCTAATTACGTTCAGCACGATTGCTGTAGCACCGATCCATGCAGCATTTCAG	none	none	none	none
gb|TGGT1_chrVIII	710424	98, 51	T	2511.31	A	CAAAAGCTCCGCGACGAGAGAGTCGAAAGGTTAGCTCATCGGTCGGTGCTTGTGGCAGGCGACGACGCTCTGCCAGCTCGGCATTTCGTTCAAGGACCTC	none	none	none	none
gb|TGGT1_chrVIII	2519827	132, 85	A	4333.27	C	GCCCTAAACTGCCTGGTTGCTTCAGCGAGCTTTCCGAGCCGAGACCTTGCACTTCAAATGGGCTCCGTACCGAGTAAAAGACGATTTCTGAGAGTGGTCC	none	none	none	none
gb|TGGT1_chrVIII	4385831	109, 64	G	3314.74	A	CGGACCGAGGAGCAGAGAGAGGCAAGTACTACAAAGAGCAACAGGAGGAGGTGGTAGAATGCGGGAAGATGTCGGGAGTTACCCCCTTGGAATGAGTTCC	none	none	none	none
gb|TGGT1_chrVIII	6215113	137, 89	A	4947.09	C	TGCCAACTGAAAGAAATGAAATTGGCCATGTCATGGGATGAAAGGTATGCAAGGACAAGCGGATCGAAAGTGAAGCTGTCGGGATGCAACACGATTCGAT	none	none	none	none
gb|TGGT1_chrIX	22211	13, 6	T	96.8916	G	AATGATATGCGAAGAGAGTGCAGCGTAGTGTTTCTAGAGAGAAGCGTCGGTGGCACACCGCCATATTTGTCGCTGTCGCCTAGCGCTTCGTGGGAGTCAC	none	none	none	none
gb|TGGT1_chrIX	287796	129, 82	A	4430.77	G	AAGCTATGCTAACGCGGTACTCTGTAGCCCAACATTTCACGTCAAAAAAGACGAATGCTGTGATCACATGTCTACGTGTCTCTGCGGGGGATAAGGCACG	none	none	none	none
gb|TGGT1_chrIX	2214690	100, 69	T	3579.81	C	AGGTACACATGACAACACAGGACCGACACACATACAAAGGAGCTTGCGATTCGACCGAAATTTTCCCGGCAGGCTCACAATCGAGCCTGGTGCTCGTGGC	none	none	none	none
gb|TGGT1_chrIX	3622971	130, 80	G	4437.41	A	GTCACTTCGTCAGACAAATGATTCTTTCCTTTCTCACGCACACATGAAATGGGGGCCAAACAAGAGGATGTGATTCAGAAACCAAAAAACGCCCTTTAAT	none	none	none	none
gb|TGGT1_chrX	1209457	111, 77	T	3471.47	A	CGTCCTGGATGCCAGAGAGCAGAGGCGGCTGGCGCCTGTCGCCTCCTTCATCTCGTGGGAAACCTGAGGACCACTGCGGGCGTGGACAGGCTTGTCGAGC	none	none	none	none
gb|TGGT1_chrX	1568152	119, 83	A	4270.21	T	TATGTCAGAAGAAATTGGAAAGTACACAAGAAAGAGGGAAATTCACTGAGAGTCCCTGGAGTTCAGCATTTGCCCAGGCACCACCGCAAACAAGACCAGC	none	none	none	none
gb|TGGT1_chrX	3093504	115, 67	A	3125.88	G	TTACACATACTTTCAGTTCCGTAGAGGCCCCCTTTGCGGCGAGGACAAAGACAGCCGTCGCGAAACGCGCTTGAGGAAGAAGGCGAAACCGCCACACTCT	none	none	none	none
gb|TGGT1_chrX	4094298	141, 78	A	4222.09	G	ATTCAGTAAAAGAGAACAAGCATAGTGGCAACTTGATGAGTGCTGTGACGATTTGTGTACTCGCTGTCGCTTCTGAAGACGCTGCAATTGCGAGGGATAC	none	none	none	none
gb|TGGT1_chrX	5559125	139, 106	A	5858.09	G	TCTGTAGCAAAGATGAAATGCTTCTGCCTGTCAGCTGCAACAGGAGTTTTACACCGAAACGAAGTGCTACGACTAGTTTTGTCTTTGAATCGAGAAAGGG	none	none	none	none
gb|TGGT1_chrXI	529209	134, 70	G	3669.39	A	TCTACGACGGTCCGGCAAAAGCTGCTTCTCGTGACACCTGCGTCCGACGTGAACGGTTCGTACCCGCTTGCCCGCGAAGTTTATAGCAGCTGGCTAAACC	none	none	none	none
gb|TGGT1_chrXI	3670602	129, 82	A	3905.95	T	GGAAGGCGGCGACTCGAAGGGGAGACACATGAGAGAGAGAATGTCCGAGTAGGCGCGAGAAAGCTCTGGTTTTGTGTGGCTGGAAGCCGATGAGACCGAA	none	none	none	none
gb|TGGT1_chrXI	4276331	114, 107	A	6163.78	G	TACTCCGCTATCTTTCCTTCTGCCATTCATCTTCGGAGCCTCGAAAGCAAACAAGTTCGTGTTCTGCCTGATATCTAGTCTTCACCTGGCCTTGAACTTG	none	none	none	none
gb|TGGT1_chrXII	1292321	132, 84	T	4683.81	C	GTACTCTGGAGCGCTCGACTATTTAAGATATTCCACGACTGTGAGTAGTGTTTTTCCGAGGTGTGCCATGGATTAGAGAACTCAGTTTTACCATGCGACA	none	none	none	none
gb|TGGT1_chrXII	1346067	125, 97	T	5365.2	C	AGCCTGGGGTAATGCACGGAGACTGAACCAAGAAAGGCACTCTCAGGCCTTCGTCGAGAGGGTGGGGAGACACCAGCAGTCCTGGGTCTTGTCGTCTTGT	none	none	none	none
gb|TGGT1_chrXII	4304799	121, 77	C	4173.28	G	GAATCCCATCCCATGCTAGAAATTGAGGTTCCGCCCCGAACCGTCCAATGCGGGGGGCGTTGATGAGAAAGAGGACCAGAGGCCTGAATCAGTGCATGCA	none	none	none	none
gb|TGGT1_chrXII	4945395	110, 63	T	3199.57	C	TCAAATCGTGGGCCCCGTCCAGAGTCGGTTCATGTCGGCTGATTTTCCTTTCTTTCGCGCCACCGGGTTTCTCGCTACGCGGACGAGGTGCGAGGGCTGG	none	none	none	none

## Sheet: CF-B19
Chromosome	Pos	Depth(Parent, Mutant)	Ref	Prob	Snp	Context	Gene	Gene annotation	Codon Change	AA change				Ref
Writing AA changes														rA	rC	rG	rT	other	sum
gb|TGGT1_chrIa	53556	144, 42	A	1992.12	T	CCATCTGATGTAGCGGGCATTCATCTCAATTCCTGACAGTATGGGGGCGAAGCCAATCACGATGCCAGCGAGTAGTCCAAAGATAAGGCCGACTGCAGTT	TGGT1_073200	Name=TGGT1_073200;description=transmembrane+domain-containing+protein%2C+putative;size=4533;web_id=TGGT1_073200;locus_tag=TGGT1_073200;size=4533	TTC to ATC	Phe to Ile		Mut	mA			2	9		11
gb|TGGT1_chrV	660133	128, 34	T	1516.66	A	CGGGAGCTGTCCAGAGCGAGGACCGCCAGTCTGCGGACTCCCTGGAAGAATCTGAGACGCCTCTCCCCTCTGTTGGGCTGCTGCTGCAAGTGATCGCAGA	TGGT1_039790	Name=TGGT1_039790;description=conserved+hypothetical+protein;size=6715;web_id=TGGT1_039790;locus_tag=TGGT1_039790;size=6715	TCT to ACT	Ser to Thr			mC	4		1	12		17
gb|TGGT1_chrV	2321476	123, 40	T	1889.44	G	GTCCATGCGGACACGGCGAAGAACTGCGAGCTGGCGACCAGGATGGCGGCTGGGCTACCCCGGGAGAACGACGCGAACGGCCAGAAGAAGGACAAGCAGA	TGGT1_036980	Name=TGGT1_036980;description=conserved+hypothetical+protein;size=5502;web_id=TGGT1_036980;locus_tag=TGGT1_036980;size=5502	TGG to GGG	Trp to Gly			mG	21			1		22
gb|TGGT1_chrVI	1225143	133, 41	T	1630.73	A	GTCTCCTCGCCTGCTCCTTTCTCACCATCAGTTGCGACACATTCTTCGAGTCCATCGCCTTCCGCGTCGCCTCGATCCTTGTGTTCGTCTCTCCTTTTTG	TGGT1_050490	Name=TGGT1_050490;description=conserved+hypothetical+protein;size=25738;web_id=TGGT1_050490;locus_tag=TGGT1_050490;size=25738	AGT to AGA	Ser to Arg			mT	11	1				12
gb|TGGT1_chrVIIa	806579	126, 45	A	2158.78	G	CCAGTTTCCGTTTGTGTGTGCTCGGCGTTCGAAAACAGAATGCCTTCGGCACGCCATTAAAAAGGACGACGAACTTCGGAAGCAGCAAAGGCAAAAGCTG	TGGT1_062190	Name=TGGT1_062190;description=kinesin%2C+putative;size=4536;web_id=TGGT1_062190;locus_tag=TGGT1_062190;size=4536	CAC to CGC	His to Arg			other
gb|TGGT1_chrVIIa	2895945	124, 22	A	990.45	G	CGCTGTATCTGAGAGCGTCGAAGCTTCAGTGCACGCCTACGCTTCTGGGGATGCTTTGTCGCCGTCCCTTCTCGATCAAACGTCAGAGGAGTCACGGACA	TGGT1_017950	Name=TGGT1_017950;description=conserved+hypothetical+protein;size=9249;web_id=TGGT1_017950;locus_tag=TGGT1_017950;size=9249	GAT to GGT	Asp to Gly			sum	36	1	3	22
gb|TGGT1_chrVIII	4112158	99, 40	T	1868.35	A	CACGGTCCCCACCCTTGGTGTCTATGTCATTCCCTTCACCGGTGGCTCTCTCGTCACCGATCGCATGCATTCGATGTCGGTCGTCTATCGTCTCCGCGCC	TGGT1_111480	Name=TGGT1_111480;description=Radical+SAM+domain-containing+protein%2C+putative;size=7573;web_id=TGGT1_111480;locus_tag=TGGT1_111480;size=7573	GAG to GTG	Glu to Val									sum	62
gb|TGGT1_chrIX	1946313	139, 37	A	1880.8	G	CTCTTCCTCCAGCTCGTTCCCCGCCGTAGACTGGTGGACACTTGCTGCAGACAACGATAACAGGTTTGCACCGATGTCATTGTATGCAATCAGAGGCATG	TGGT1_034310	Name=TGGT1_034310;description=ATP-binding+surface+protein%2C+putative;size=11004;web_id=TGGT1_034310;locus_tag=TGGT1_034310;size=11004	TCT to CCT	Ser to Pro		Exon	18	0.435484
gb|TGGT1_chrIX	4571690	134, 45	A	2071.04	T	CGAATGCTGGCGCGCGCGCGTCGGCTGCGGGCCGCGAGGTCGAAGCAGCAAACCTGCGTTGGCGGCGTCGCGCACAAAAGTTGTTTACCACGTCAACAAA	TGGT1_041850	Name=TGGT1_041850;description=conserved+hypothetical+protein;size=7311;web_id=TGGT1_041850;locus_tag=TGGT1_041850;size=7311	AAA to ATA	Lys to Ile		Intronic	17
gb|TGGT1_chrX	7330092	137, 34	T	1451.55	C	GCTCCCAGCCCCGCCAGAAAATGGCTTTTCGGTAGTACGTCGTTCTGTCTTCGTCCTCGAACATGGCCTGCAGGAGGAGACGCAGTCGGCGTACAATCGG	TGGT1_023340	Name=TGGT1_023340;description=hypothetical+protein;size=3208;web_id=TGGT1_023340;locus_tag=TGGT1_023340;size=3208	GAA to GGA	Glu to Gly		NonCoding	27
gb|TGGT1_chrXII	884943	100, 28	T	1300.4	C	AACAGACTCCATCGAGCCTCACGGGATGCCGGTCGATCTCTTGGATCGCCTCCTCATCGTCAAAACCGCTCCCTACACGATCTCAGAGGTACGATGATCT	TGGT1_030480	Name=TGGT1_030480;description=conserved+hypothetical+protein;size=6629;web_id=TGGT1_030480;locus_tag=TGGT1_030480;size=6629	CTC to CCC	Leu to Pro		NonSynonymous	13
gb|TGGT1_chrXII	4267151	112, 38	T	1813.2	C	CGCGCGGGCGCCTGGCGACCAGGTGCGTTGCGAAGGATGTGCAAGAGAGGTGAAGCCTGAGCTGCTCTGTCCGACCTGCGTCAAACTCGGCATTCAGAGC	TGGT1_100520	Name=TGGT1_100520;description=methionine+aminopeptidase%2C+putative;size=5402;web_id=TGGT1_100520;locus_tag=TGGT1_100520;size=5402	GTG to GCG	Val to Ala		Synonymous	5
gb|TGGT1_chrXII	6107044	124, 40	A	1793.66	G	AGGGAGGAGTTGGATACGCGACTCCACCTGAAGCGCTATGGAAAAATCGCATGCGTACCGCAAGCATATGGATGGATGATTACTACGAGTTGGCTGCCGC	TGGT1_104040	Name=TGGT1_104040;description=UDP-N-acetyl-D-galactosamine%3Apolypeptide+N-acetylgalactosaminyltransferase+T5%2C+putative;size=6050;web_id=TGGT1_104040;locus_tag=TGGT1_104040;size=6050	ATG to GTG	Met to Val
Writing NoAAchange
gb|TGGT1_chrV	175310	126, 37	T	1944.17	C	ACTCAAGTTATGTGGGCAAACAGCAGTGGCCTTGGATGTGCATACAGTTCTAAGTGTCGTACTGTTGTATGCAACTACTACCCACCAGGAAACTATATCG	TGGT1_014970	Name=TGGT1_014970;description=conserved+hypothetical+protein;size=3964;web_id=TGGT1_014970;locus_tag=TGGT1_014970;size=3964	TCT to TCC	Ser to Ser
gb|TGGT1_chrVIIa	2113563	122, 45	A	2165.91	G	CTCTCCAGTCTTGATTCTGAGCGACGTGACCTATAGCTGTGAATTCGCTCAGGCGTCACTCCTCCGGGCTCCTGACGCCGGTGATCCTGCGCTTGCCATG	TGGT1_016810	Name=TGGT1_016810;description=TBC+domain-containing+protein%2C+putative;size=7039;web_id=TGGT1_016810;locus_tag=TGGT1_016810;size=7039	CCT to CCC	Pro to Pro
gb|TGGT1_chrVIIa	2561705	108, 31	A	1580.55	G	GCATCAACGACACGAGACCAGCACTGCTTCCGCACCGAAACATCTTTGAAAACTTGTTGCAGGCACTCACCATCCGCCTGTCGCGTTTCTTCCAGTACTG	TGGT1_017530	Name=TGGT1_017530;description=ubiquitin+ligase+E3+alpha%2C+putative;size=18742;web_id=TGGT1_017530;locus_tag=TGGT1_017530;size=18742	GTT to GTC	Val to Val
gb|TGGT1_chrX	3759619	97, 31	A	1393.3	T	CGCGGCTCCGGACAGGACGAAGGCGAGGAGACAGCAGCAGCGCTGGCGCGAGGCGCAGGGAGACCAGGCGCTGTGGGTGACGGACTTCCCGCTGCGGAGA	TGGT1_077740	Name=TGGT1_077740;description=thrombospondin+type+1+domain-containing+protein%2C+putative;size=32005;web_id=TGGT1_077740;locus_tag=TGGT1_077740;size=32005	CGA to CGT	Arg to Arg
gb|TGGT1_chrXI	1200662	130, 27	A	900.337	T	GCCGGGTGATAATAGGTGGCCGTTGCTTGTGTGCGAAGAGGCTGCTGCGGAATCGCCTGTACGGGGTGACCAGGTGTTCCTGGAACGACTTGTGCAGTGT	TGGT1_087100	Name=TGGT1_087100;description=hypothetical+protein;size=1940;web_id=TGGT1_087100;locus_tag=TGGT1_087100;size=1940	ATT to ATA	Ile to Ile
Writing NoCDS listed
gb|TGGT1_chrIa	308285	116, 38	T	2061.66	A	TATACATATATAAACACTTACATGCATACATACCAACATACATGCATACATACACGCATACTTGCATACATACATACATACATATAAATAGATGTATATA	TGGT1_073750	Name=TGGT1_073750;description=cytochrome+C+heme+lyase%2C+putative;size=4723;web_id=TGGT1_073750;locus_tag=TGGT1_073750;size=4723	none	none
gb|TGGT1_chrIb	792752	25, 5	G	106.534	A	CTGGCGAAATCCTAACATACATATATATATATATATATATATATATATATGTATATATATGTATATATATGTACGTGTATAGGGTTTATATGTATGTATA	TGGT1_021570	Name=TGGT1_021570;description=ATP-dependent+RNA+helicase%2C+putative;size=7281;web_id=TGGT1_021570;locus_tag=TGGT1_021570;size=7281	none	none
gb|TGGT1_chrIII	2216569	134, 39	A	1929.91	G	CCTGGGACTGGCACTCTTTATTCACCACGGCGCAATGGCAGCGCTGCCGGACGTCCGCGGATACATGACAGACTTTTGACACACGGCTTCCTGGATCACG	TGGT1_006280	Name=TGGT1_006280;description=60S+ribosomal+protein+L17%2C+putative;size=2732;web_id=TGGT1_006280;locus_tag=TGGT1_006280;size=2732	none	none
gb|TGGT1_chrV	2484077	120, 38	T	2043.21	C	AGTGGAGGAGTAGGACATGAGCGAGAGATTAAAGTTGAGTTAGACGGGTATCTGAGTTTTTAGGGCACCTTTCTGTGATGCAGATGGGGCGACACATTCA	TGGT1_036670	Name=TGGT1_036670;description=hypothetical+protein;size=2821;web_id=TGGT1_036670;locus_tag=TGGT1_036670;size=2821	none	none
gb|TGGT1_chrVIIb	480525	126, 29	A	1331.66	G	ACAGCTGAGAGTCGACACAAAGCCTCCACGTTTCAACTGAGAATGCAGAAAACCTTCATCCGAACCGCGAAGCGTCAACTACCACGACCGCCGTTGCGTG	TGGT1_043780	Name=TGGT1_043780;description=conserved+hypothetical+protein;size=4669;web_id=TGGT1_043780;locus_tag=TGGT1_043780;size=4669	none	none
gb|TGGT1_chrVIIa	1593650	99, 31	A	1702.55	G	AGGAGGAAACAGAGGGAGAAAGAAAACCGAGACGAAACTCAGACGAAGGGAATGCATAGGAAGGACCCGATTGACATAAGAAGGACGTGAGGAACAATAG	TGGT1_063920	Name=TGGT1_063920;description=hypothetical+protein;size=6013;web_id=TGGT1_063920;locus_tag=TGGT1_063920;size=6013	none	none
gb|TGGT1_chrVIII	379624	132, 36	A	1613.77	C	TGAGAAGGGCCGAGACTTGAAGAAGCCGGGAGAGTGCGAGGCAGATGCAGAGAACAGACTCTGTGGCGAGGTACAAGAACATAGCGAGAAAACAGAGGAG	TGGT1_118080	Name=TGGT1_118080;description=autophagy+protein%2C+putative;size=7600;web_id=TGGT1_118080;locus_tag=TGGT1_118080;size=7600	none	none
gb|TGGT1_chrVIII	5057576	115, 21	A	1067.1	T	GAGAACAAGTATCCCTGCACTATAAACCAATACATATTCACATATAATATATAATATATATAACGGTGCAGGTGTATTTATAGAGAAAGGCGGAGATTTA	TGGT1_109470	Name=TGGT1_109470;description=conserved+hypothetical+protein;size=6622;web_id=TGGT1_109470;locus_tag=TGGT1_109470;size=6622	none	none
gb|TGGT1_chrVIII	6516500	131, 43	T	2130.7	C	ACGAACATCTGTGTGTCTCATTTCTCGCTGGTACGTTGCTCCGCTTTACATGTATCATTCCGTGTCTCCGCCTCTGGGTTTCTCTGTCTCTACCCCTATG	TGGT1_106430	Name=TGGT1_106430;description=hypothetical+protein;size=36463;web_id=TGGT1_106430;locus_tag=TGGT1_106430;size=36463	none	none
gb|TGGT1_chrVIII	6907484	104, 45	A	2232.78	G	CTCTCGTAGGTATAGAGAACGTGTTCATACGAACGCGGCGCTATCGACGGAAGGCTTACTCGGGGATCTCGGTTGAACGTTTCGATGGTAAAGTCCAGCA	TGGT1_060680	Name=TGGT1_060680;description=conserved+hypothetical+protein;size=6243;web_id=TGGT1_060680;locus_tag=TGGT1_060680;size=6243	none	none
gb|TGGT1_chrIX	263482	31, 8	T	129.115	A	ATATTTCTATTTATATATATATATATATATATATATATATATATTTCTATTTATATATATATATATATATATTTCTATTTATATATATATATATATATAT	TGGT1_056580	Name=TGGT1_056580;description=conserved+hypothetical+protein;size=13117;web_id=TGGT1_056580;locus_tag=TGGT1_056580;size=13117	none	none
gb|TGGT1_chrXI	326434	124, 38	A	2054.35	T	TTCCGTCCATCTGAGTCCTGGAGCTTGGAAAACATTAGAATCGGACTTCTATCGATTGAAAAAACAGTGGCTGAGTGCAAGGTGTTTCTCCCAGTAGAAA	TGGT1_085500	Name=TGGT1_085500;description=hypothetical+protein;size=5263;web_id=TGGT1_085500;locus_tag=TGGT1_085500;size=5263	none	none
gb|TGGT1_chrXI	5171909	100, 30	A	1535.88	C	TACAGCGGGGAGGCAACGTGACTAGTCATTCGCAAAGAAGGCCGACTCAGAAGCGAAACGCGTCTTTTATTTCTGTGCTTTTCCTGTTCCTTCCCTGGAC	TGGT1_094590	Name=TGGT1_094590;description=conserved+hypothetical+protein;size=4665;web_id=TGGT1_094590;locus_tag=TGGT1_094590;size=4665	none	none
gb|TGGT1_chrXII	1471346	78, 14	A	313.034	C	ATGCACTTGCATACGCATATATGTATCTCTCTCTCTCTCTCTCTCTCTCTATATATATATATATATATATATATAAACCACATTGACAAGCAGTCGTCGG	TGGT1_029390	Name=TGGT1_029390;description=NBP2B+protein%2C+putative;size=30088;web_id=TGGT1_029390;locus_tag=TGGT1_029390;size=30088	none	none
gb|TGGT1_chrXII	1869367	121, 46	C	2363.59	T	AGTCCGGTTTTCAGGCGCAGCTTGAGCAAAAAAGAGCTCTTGAAAACAAACTGGCTTCTTGCAACAGGCTGTGCTTAGTCGACGCTACCGATTGCGCCAG	TGGT1_028670	Name=TGGT1_028670;description=conserved+hypothetical+protein;size=3515;web_id=TGGT1_028670;locus_tag=TGGT1_028670;size=3515	none	none
gb|TGGT1_chrXII	2886300	113, 40	T	1950.82	C	GTGGCGTTCTGTTAGTGACGAGGAAAGAGAATACCGTGAGGTAGACAGTTTCCTACGGGTCGAGAAAATATGGGTGCAGGGAACGATTCACGGGCGTGGA	TGGT1_026580	Name=TGGT1_026580;description=cytochrome+C1%2C+putative;size=4266;web_id=TGGT1_026580;locus_tag=TGGT1_026580;size=4266	none	none
gb|TGGT1_chrXII	4751143	117, 37	T	1773.26	C	GAGTTCTACTTTGAACTGAGGATTCAAGGAGGCACAGCGACCGTCCTGTCTCCCTGAAATGACCCGCGACTCAGAGCTGTATCTCTCAGAGTCGCCACAG	TGGT1_101300	Name=TGGT1_101300;description=conserved+hypothetical+protein;size=5280;web_id=TGGT1_101300;locus_tag=TGGT1_101300;size=5280	none	none
Writing no Annotations
Chr	Pos	Depth	Reff	Prob	snp	Flanking 100bp	none	none	none	none
gb|TGGT1_chrIa	505265	124, 44	T	2308.27	A	TCTGTTTCGCATGCGTTTCTACGTCTTCAACGCAGACTGGAACCCCCCTATTCGCAGGATGAAAGAGAGAGCGCATAACATTGAAGTGCTTCGGCAACAA	none	none	none	none
gb|TGGT1_chrII	2123562	119, 31	T	1535.13	C	TCTTTACGGCCTGCGCTCCAAATAAGCCTCGCGAAGTTCGCGACTTGACGTGCGTGTGTTGCCTGACTCTCTCCGAGGTATTTTCTTGCTTCGCTTGTTT	none	none	none	none
gb|TGGT1_chrIII	632286	142, 28	A	1162.62	G	TCGCTGCAGACTCACCAGGTGACTCGTCAGGTTCTCCATGTGACGAAGCCACTGGATCTGCAGTTGCCGAGCCTCCCTGGGTGGCGAAAGAGTCTCTGCT	none	none	none	none
gb|TGGT1_chrIII	1903112	137, 33	A	1710.08	G	GGTGCCTCTCCGTGGAGTGCTACAAAGCAACAGCAGCGGTTATCCCCTAGAGAGAAAAAGTAGTTTGCCGGGAAAACCAGCCCCAAATTTAGGCTAGCTG	none	none	none	none
gb|TGGT1_chrV	2578571	129, 27	T	1291.41	A	GGACAGGGTGACAAGCGATACTTGCCGACTCTTCGAAACCAAAAAGGTCTTGACCAGTGTCTGGGGAGAGGAAATTTCGTAAAATCAGACACTTGATGAC	none	none	none	none
gb|TGGT1_chrV	2944391	129, 35	G	1890.51	C	GGTGCATTTTCTCTCAGCTCTTCTTCGACCAAATAGTTTTAGAAACCACAGAGACACTCGATTACCTGTGACAGCGAGTCTGAGGGAGCAAGAACGCGAG	none	none	none	none
gb|TGGT1_chrVI	2967220	119, 30	T	1555.11	C	GGACCTCCGCGTTATGCTGAACTACTTCTAGCACAAATGAGATACTCCCATATTGTTTAATGGTGACGCTAATTTCTGTCGAAAAAGATCTGAGCGCGTT	none	none	none	none
gb|TGGT1_chrVIIb	2971474	108, 35	A	1781.5	T	TATGCCCCAGAATAGCACACAGCAAAGCGCATTTTTTCCTTGTCCACCGCATCACTCCTTTTCCCCGCGTTGATGGCTTTGCCGTCTCCCGCGAGCTGGA	none	none	none	none
gb|TGGT1_chrVIIb	4281930	149, 36	A	1661.94	G	CGGGTGGGAATCAGTCGGACCTTCAGGGCTTCTCTAAGAGGCACCCTGCAACTGTGGTGAATGGAGGCGGCATCGTATTGTTCGTGAAATTTTTACATCC	none	none	none	none
gb|TGGT1_chrVIIb	4744929	99, 32	A	1722.91	G	GGAAAGAAGGAGCAAGAAAGGAGAAGCCCCAACAAGACCGCCTAGGATTCAGTCGTCGAGGAAAAGGAGATGCACAGCAGTGTTGTCAAGTGATGATGAG	none	none	none	none
gb|TGGT1_chrVIIa	20431	108, 38	T	1023.4	A	CACCCATGAGACAACAGTTTCAGCTCCCCGAATGGCAGACCAACGACCACTTATCGTACCACTCATTGCTCCCTGTGATGTCCACCTGTCACCACACTGG	none	none	none	none
gb|TGGT1_chrVIIa	863664	114, 30	G	1486.39	A	GACCGGCCGTGTTTCTCTGTGGAGAAGAAAGTGGTGAAGCTCGAGGCAAGGAAATCGACTACGATCAGCGTTCAGGTGAAGCCCGACGCGCGCGATGCAG	none	none	none	none
gb|TGGT1_chrVIII	6236921	112, 34	T	1724.48	A	TCTGCAGAAAACTGATGCCCGATATCTGGGGTCTCCTTCAGCACCACAACTGGCCTTACCCGAGAACTCAGTCGCGGAAACAAGGGTGTTTCTCCTCGTT	none	none	none	none
gb|TGGT1_chrIX	985163	121, 44	A	2294.11	G	CGCGAATCAAAAAAGAAGACGGATAACCAGGTAACCCTGTCGCGCTCGCGAGTAAGAGCAATGCAACACATCCCAGTCGAGAAGCAGACGACAGTCTCAC	none	none	none	none
gb|TGGT1_chrIX	994269	99, 31	A	865.741	G	AATGGAGAACCACTGTACACGGCGAAAAAATGAATTTCGGGGAGAAGAGGACCCAAGGATGTTGACTCGTACTCCATTACGCCATTCAGATTTGCCGCTT	none	none	none	none
gb|TGGT1_chrIX	1879359	121, 26	A	1177.48	G	ATAAGCATCGTGAAGCTCGGCTCGTGTCAGTTGACAGCGAAACAGGATTAAAATAGATGACATCTCGACTCTAAGACCCTTTGTTATGCAGAAGCAATGG	none	none	none	none
gb|TGGT1_chrIX	3359972	135, 41	A	2223.11	T	ATAAACTTAAGACTGGTTCGAATGCCACAGCGTGACCCGAAACAGTCACCAGATTCGAGAAAATCGTCAGACACCCCAAATGTACAACTGTCGAATTGGT	none	none	none	none
gb|TGGT1_chrIX	4122688	103, 34	A	1751.08	C	TTCGTTGTTGATGCAAAAAAGGCAGCAAACACGGGATACTGGAAAAGCAGAAGGATCCGGTTGCCTCACGAAAGGACAAATCTAGAGTGACAAGCGGGGG	none	none	none	none
gb|TGGT1_chrXI	2334237	114, 37	T	1785.61	C	AAAGGCACATGACCAAGGCGATTTTTTTTATTTTCTGGTTCATCCGGCTATCCACCAGTGTTGCTTCGGTCGATCGAACGCCAGAAACCAAAACACCTGT	none	none	none	none
gb|TGGT1_chrXI	2768362	107, 23	A	1077.04	T	CTTGCACGCTCACTGCTTTTCAGAGACAAAGAGAAGACAGAGACAGGGGAATCCAAACACTCGTCGCCCACAGAGAGAAGCGCGTACAAGCCGGCGCCGC	none	none	none	none
gb|TGGT1_chrXI	4170239	102, 34	A	1738.07	G	AGGCGGCGCGACACCCGCACCAAATATAAGCCAAAAGGTTTCTACACAGGAACAGGGACGACGGCCGTGGGCTTTTGCTTTGAACCCTTTCGCAGGACAA	none	none	none	none
gb|TGGT1_chrXI	4242510	109, 38	A	2053.56	G	CCGTTATGTTGTAGGATATGTGAGAAGAATCGATCACGAGCAAGAAAGCAAGCCAAATCACATTTTGGAGTGTAGCGCACTTTAAGGTCTTCCTTAATGC	none	none	none	none
gb|TGGT1_chrXII	358902	141, 29	T	1048.86	C	TGAGGCTTTTGTGCTCCTCCACATCTTTAAAATATCCTTGTCAGTCTTCGTTTCTGGAAAGATGTGAAGGAAAATCTTTCTCGCTCGACAGGTATGAGAG	none	none	none	none
gb|TGGT1_chrXII	2840869	137, 38	A	1364.86	T	TGATGGCACATGCAGATGAATTTGCCGAAGAATCGAGGAGTCAGGTTCCCAGAAGCAAGAAGGCATCCTGCCGAAGAATCCCAACTCGGGCTTTCCGTCC	none	none	none	none
gb|TGGT1_chrXII	6280743	123, 48	A	2348.69	G	ACAGGACGACAAAGACTGGCGTGTGTGACTCTGAAGGAAGAGTTGCGACAACAGGCGGCTGCAACGGTCGCCTACGGAAAACCACACAGTTGCGGTAAAA	none	none	none	none
gb|TGGT1_chrXII	6514914	93, 20	A	977.607	T	TATGATTATATATATATATATATATGTTATATATATATATATGTATATGTATGTATACCTGTTGAGAGAGCAGAGGATGAGCAAGAGGGATATCGAGACA	none	none	none	none
gb|TGGT1_chrXII	6563005	120, 40	A	2010.42	G	GGACGCCTACAGCGCAGCACACGTTGGCAGGAACGAGGCCAAAGCAAGAAACGGTGGGGAAAGGACAGATCCTGAAGTCTCAACACTGTAGAGATTTCTG	none	none	none	none

## Sheet: FE-N3
Chromosome	Pos	Depth(Parent, Mutant)	Ref	Prob	Snp	Context	Gene	Gene annotation	Codon Change	AA change				Ref
Writing AA changes														rA	rC	rG	rT	other	sum
gb|TGGT1_chrVI	3195297	142, 81	T	4230.49	C	ATCGCAGCGGTTGCTTAGGCTCCTTGCGTACGACTCACCACGAAAGCAAGTTCCGCAAACGACTGCTTGCTCCAAGCTTCTGGATCGGACCAAGACGACT	TGGT1_045600	Name=TGGT1_045600;description=conserved+hypothetical+protein;size=612;web_id=TGGT1_045600;locus_tag=TGGT1_045600;size=612	ACT to GCT	Thr to Ala		Mut	mA		3		1		4
gb|TGGT1_chrVIIb	2638825	136, 79	A	4544.51	G	TGCATCGTAGAAGACACCGATTAGCGTATGTTTTGCCATCAACACCACAAACAGGCTCTGAAAGTGCAAATTTGCACTGACATGTTGATCCGCACTCACC	TGGT1_010230	Name=TGGT1_010230;description=follistatin%2C+putative;size=2846;web_id=TGGT1_010230;locus_tag=TGGT1_010230;size=2846	GTT to GCT	Val to Ala			mC	1		1	6		8
gb|TGGT1_chrVIIa	2672966	110, 84	A	4646.66	T	TCGTCGACGAGATCTCCGTGACACATTTCCGGTTTCGACGGAGTTTGAATATCATTTTCTTCCTTGCATGCAATTTTCTGCAGAGGCTGATACCCGGATC	TGGT1_017680	Name=TGGT1_017680;description=conserved+hypothetical+protein;size=7219;web_id=TGGT1_017680;locus_tag=TGGT1_017680;size=7219	GAT to GAA	Asp to Glu			mG	20	1		4		25
gb|TGGT1_chrVIII	1195981	114, 77	A	4085.09	G	TCAAGTCGCGCTCGGTGTAGGCCTTCTCGTGGTGGGCGAGAAAGTCGACGATTATGATTTGGTCGTCGTCGCAGAAGAGCCGAGAGGCCGCGGTCAAGAA	TGGT1_116710	Name=TGGT1_116710;description=transcription+initiation+factor+iie%2C+alpha+subunit%2C+putative;size=3604;web_id=TGGT1_116710;locus_tag=TGGT1_116710;size=3604	ATC to ACC	Ile to Thr			mT	11	1				12
gb|TGGT1_chrX	3535289	125, 87	A	4310.51	C	GGTACAGCCCTCCGGGGAAGATCCGGAGTTGCTTGAACCCGGGGGCGCTGAAGAAGAAACAGACTGGGAAGGATCGGCCGCAGAAGAACAGAAGAATGAA	TGGT1_078140	Name=TGGT1_078140;description=conserved+hypothetical+protein;size=13214;web_id=TGGT1_078140;locus_tag=TGGT1_078140;size=13214	TCA to GCA	Ser to Ala			other
gb|TGGT1_chrX	5762351	99, 80	T	4122.74	G	GCCCTTGGAGTGGATGAACACCATCAGCTTGTTCACCTGCGTGATCTCGTTCTGTTCCAGGCGCAGCCAGAGCGGCACCAACTTCCCCTTGCGACCCACG	TGGT1_068510	Name=TGGT1_068510;description=hypothetical+protein;size=6663;web_id=TGGT1_068510;locus_tag=TGGT1_068510;size=6663	AAC to CAC	Asn to His			sum	32	5	1	11
gb|TGGT1_chrXI	244077	124, 97	A	5139.14	G	TGTCAAACAGCGCAGCGTCATTAGATGCTGCTGTTGACAACCAAAAGAAAACAGAATTCGCCGTCGCTACGCTCACAACCGAACAAAGTAAAGTCACTCT	TGGT1_085220	Name=TGGT1_085220;description=conserved+hypothetical+protein;size=4284;web_id=TGGT1_085220;locus_tag=TGGT1_085220;size=4284	ACA to GCA	Thr to Ala									sum	49
gb|TGGT1_chrXII	2047791	135, 78	A	4473.82	T	ACAGCATTTGCTGCTTCTCTAAGACTTGGTTGTCCGGAGTCAGCGCGAGAATAAGAGAAGTGTATGACGCGCGGCTGAGGGGAACGAAGACAGCCATTTG	TGGT1_028350	Name=TGGT1_028350;description=conserved+hypothetical+protein;size=9990;web_id=TGGT1_028350;locus_tag=TGGT1_028350;size=9990	ATT to AAT	Ile to Asn		Exon	10	0.306122
Writing NoAAchange												Intronic	24
gb|TGGT1_chrVI	1262957	126, 70	A	3950.64	G	CACTCCGACGACGAAGGCAACAGCGAAGAAGACGCGGAAGAGAGCGAAGAAGATTCAGGCAGAGACGACCCTGAAGAAGAGGACGAAAGCAGTGGTGAGG	TGGT1_050470	Name=TGGT1_050470;description=hypothetical+protein;size=1167;web_id=TGGT1_050470;locus_tag=TGGT1_050470;size=1167	GAA to GAG	Glu to Glu		NonCoding	15
gb|TGGT1_chrVIIb	2645170	109, 95	A	5107.39	G	TTCAGAAGGCGTTGTGGACTCCGAGGAGGCCCAACAGGACTCACGAGAAGAATCGCCGGTCTGCAAATCCCCGAGGAATAGGTAAGTAAAGGCACACGGC	TGGT1_010240	Name=TGGT1_010240;description=conserved+hypothetical+protein;size=3119;web_id=TGGT1_010240;locus_tag=TGGT1_010240;size=3119	ATT to ATC	Ile to Ile		NonSynonymous	8
Writing NoCDS listed												Synonymous	2
gb|TGGT1_chrII	1448021	115, 96	A	5259.72	G	AAGTGACAAGAAGAGAGACGATAACGGTAACACTCCGAGTGCCGAAGAAGATGGTCCTTTGACGACCGACGGTTGTTTACTGACGAGACATACAACGAAT	TGGT1_053740	Name=TGGT1_053740;description=conserved+hypothetical+protein;size=13262;web_id=TGGT1_053740;locus_tag=TGGT1_053740;size=13262	none	none
gb|TGGT1_chrIII	576059	138, 91	A	4564.17	T	AGGGAGAAAGCAGACGCGCGGACTCAAGAGCGAAGAGGCAAGAGAAGAAGATACGCCTGAAGAGAGAGGAAAGCGAGGCGAAGAAAAGGAAACGAACGGG	TGGT1_001350	Name=TGGT1_001350;description=GPI+transamidase%2C+putative;size=7678;web_id=TGGT1_001350;locus_tag=TGGT1_001350;size=7678	none	none
gb|TGGT1_chrIII	1335512	144, 103	T	5586.95	C	GAGAGGAAACGCGAATCTGTCAGCCCAACGGACAAAGTCTCTGGAACCATTCGTGGCTTCTTGGGATTTTGTCCAAAGACTGGAGTTCTCCGACACGCCT	TGGT1_003210	Name=TGGT1_003210;description=conserved+hypothetical+protein;size=18039;web_id=TGGT1_003210;locus_tag=TGGT1_003210;size=18039	none	none
gb|TGGT1_chrIV	1129906	133, 95	T	5151.6	C	CCTGCGCCTGTTGGAAGAAGAACAAGTGCTTCTGAAACAAGAAGATCAAGTGAGAAGAAAGGACGAGTTTTCCGCATTCGTTTCTGGCTGTTTCACATGG	TGGT1_122410	Name=TGGT1_122410;description=ABC+transporter%2C+putative;size=9247;web_id=TGGT1_122410;locus_tag=TGGT1_122410;size=9247	none	none
gb|TGGT1_chrV	2022689	127, 88	T	4765.91	C	GGCAAGCACGAAACCATAGGTCCCGTCAGAGTCTTCGATGCGTCCTTCTGTCTCCAGAAGCAGTCGGCGTCCTTAGTGGTACACCGACGCTGTCTCTGGG	TGGT1_037370	Name=TGGT1_037370;description=phosphoglucomutase%2C+putative;size=10450;web_id=TGGT1_037370;locus_tag=TGGT1_037370;size=10450	none	none
gb|TGGT1_chrVI	2260423	125, 94	T	5071.17	C	GGTCTGCATCGGTTTCGACGGATTAGTGTCGATCTAGATCTTTGTGCTTGTCTCTGAACTTTTGCCTTTCGCCGCGGCGCCGCGGGAGGCCCTGACGCGT	TGGT1_047130	Name=TGGT1_047130;description=conserved+hypothetical+protein;size=20420;web_id=TGGT1_047130;locus_tag=TGGT1_047130;size=20420	none	none
gb|TGGT1_chrVIIb	4777755	122, 78	C	3911.15	A	AGTAGAAAGAGACGAGACAGCAGCGCTGTGGCTCCTCTGGTGAGGGAACACCGCAGACAAGAGGAGAGGAAGCTGCACAAGTCCCCGACTTCGACACACC	TGGT1_076890	Name=TGGT1_076890;description=GTP-binding+protein+HFLX%2C+putative;size=7388;web_id=TGGT1_076890;locus_tag=TGGT1_076890;size=7388	none	none
gb|TGGT1_chrVIIa	947818	104, 96	A	5048.36	G	CATACAGTCTAGAAGAAGATACGAGTTTGGAAGAAGAACGGCTTGAAGAGACCGAAGAAGCGAGATTTGAAGAAGACGAAGACCGGAGGACTGAACAAGC	TGGT1_062340	Name=TGGT1_062340;description=conserved+hypothetical+protein;size=5144;web_id=TGGT1_062340;locus_tag=TGGT1_062340;size=5144	none	none
gb|TGGT1_chrVIIa	1042181	83, 59	T	3138.55	G	ATGGTTGATACGAAAAGGGAAGAACAAGTTCGTTGTCAACACGAACAGCCTTAGAGGTCGGTCTGAACCAAGGTGCGTCGGCCTTGTATATCTAGACTGG	TGGT1_062480	Name=TGGT1_062480;description=cytochrome+C+oxidase+assembly+protein%2C+putative;size=4241;web_id=TGGT1_062480;locus_tag=TGGT1_062480;size=4241	none	none
gb|TGGT1_chrVIIa	3034174	91, 62	A	3075.91	G	GCTCAGCAGCTGCAAAACCGACAAACAGAAGGAAGTATCAGGACCAGAAAACTCGACGAATCCATCCAAACCGAGAATGCCACTGCCACCCCACAGACTT	TGGT1_018200	Name=TGGT1_018200;description=conserved+hypothetical+protein;size=4168;web_id=TGGT1_018200;locus_tag=TGGT1_018200;size=4168	none	none
gb|TGGT1_chrVIII	1391207	130, 85	A	4618.08	G	TTTGTTGCCTTCAAATCGTGTGCTGCCGTCGCCGCGTTTGTGAAAACTTCACAGCTTCTACGAAGGATTCGTCTCCCTTTTGCAGTTGCTCCGTTTCAGC	TGGT1_116280	Name=TGGT1_116280;description=conserved+hypothetical+protein;size=1284;web_id=TGGT1_116280;locus_tag=TGGT1_116280;size=1284	none	none
gb|TGGT1_chrVIII	4244278	116, 68	T	3509.6	G	GCGCCGGCGCCCCCTCCCGAGAACGAGAATTCGTGAAGCGCTCACCTCCCTTTCTTCCGCGTTTCTCCCTTCCTTTTCTCCCATTAACAAGAATCAGGAG	TGGT1_111000	Name=TGGT1_111000;description=conserved+hypothetical+protein;size=7520;web_id=TGGT1_111000;locus_tag=TGGT1_111000;size=7520	none	none
gb|TGGT1_chrVIII	4863990	102, 69	A	3504.14	T	AAACCAGAGAGGGCGTCGGCCCGCGTCGAGGGCGACGCCCGTGAAACGCCAAAACTATGGAAAGAACCCAACAGAAAAACCCGCTCGAGCAGAGCGCTCG	TGGT1_109780	Name=TGGT1_109780;description=conserved+hypothetical+protein;size=20548;web_id=TGGT1_109780;locus_tag=TGGT1_109780;size=20548	none	none
gb|TGGT1_chrIX	204667	120, 81	C	4551.98	A	AGAGACTACGATGAATAGGGCAAGCCAAGGAAGGATGCGTCAGGAGAACACAACTGAAGGGAAAGGTAACTAGCGAATAACAGAAGCAAGACGAGTGGTG	TGGT1_105710	Name=TGGT1_105710;description=conserved+hypothetical+protein;size=4755;web_id=TGGT1_105710;locus_tag=TGGT1_105710;size=4755	none	none
gb|TGGT1_chrIX	204670	120, 83	C	4302.76	A	GACTACGATGAATAGGGCAAGCCAAGGAAGGATGCGTCAGGAGAACACAACTGAAGGGAAAGGTAACTAGCGAATAACAGAAGCAAGACGAGTGGTGACA	TGGT1_105710	Name=TGGT1_105710;description=conserved+hypothetical+protein;size=4755;web_id=TGGT1_105710;locus_tag=TGGT1_105710;size=4755	none	none
gb|TGGT1_chrIX	2435130	129, 68	A	3209.94	T	AGAAATTCCCGCATTCACAAGCAAAAAAAAGCCGACGCTATTCGCACGTCACAGCCGCAAACCGCCCCACGTCTGTTACGAATCTCGCCTCCTTTGGGTG	TGGT1_033530	Name=TGGT1_033530;description=rab11%2C+putative;size=3328;web_id=TGGT1_033530;locus_tag=TGGT1_033530;size=3328	none	none
gb|TGGT1_chrIX	2683208	101, 73	A	4102.59	T	ACCATCATTCCACTCGCAGGTCCTTCTCGACACACCTGAAAGACAAATTTACTTCTTTCACGTATGCGCATATAAAGCGATGCGAATGTACACCTGCGTC	TGGT1_032960	Name=TGGT1_032960;description=bsu-protein+phosphatase%2C+putative;size=10130;web_id=TGGT1_032960;locus_tag=TGGT1_032960;size=10130	none	none
gb|TGGT1_chrIX	5265796	106, 79	A	4158.36	T	CCATGTATCTTGTACGAAACCGACAAGGACAGACAACTGTTCGCGAGTTCAGCCTCCACTCGGCTATCGAACGCAGCCCTACGCGTTTGTTCTCAGCTGT	TGGT1_040730	Name=TGGT1_040730;description=conserved+hypothetical+protein;size=2341;web_id=TGGT1_040730;locus_tag=TGGT1_040730;size=2341	none	none
gb|TGGT1_chrX	3961794	112, 76	A	2198.32	T	GACGATAAAAAAAACGACACGAGGAGAGGATGGAGACTGCAGATGTAGAGAATAAGAGGCGAGCCACAAGTTCGTGCCACTGGAAAAGCTCAGAGAAGGC	TGGT1_071890	Name=TGGT1_071890;description=conserved+hypothetical+protein;size=12885;web_id=TGGT1_071890;locus_tag=TGGT1_071890;size=12885	none	none
gb|TGGT1_chrXI	3489225	109, 81	A	4272.81	G	TCGCAGGAGACAAGACGCTGGCGGAGCTGAAGGCCAGCATTAGAAAGGACAGCACAAAAGGAGGCAAAATGCAGGGACGCGACCCGATTTGCCAGTGGCG	TGGT1_090660	Name=TGGT1_090660;description=conserved+hypothetical+protein;size=2008;web_id=TGGT1_090660;locus_tag=TGGT1_090660;size=2008	none	none
gb|TGGT1_chrXI	5489063	135, 95	C	5073.55	T	TCCTCGCTCTGCGCCGTCTCGGCGTTCTTCTCTCTTGTGCCCCGGGGCGACTTCCATCTGATCTCGACGAAGTCTCCTCTGTAGATGTGGAGGCGGTTGC	TGGT1_056110	Name=TGGT1_056110;description=conserved+hypothetical+protein;size=6479;web_id=TGGT1_056110;locus_tag=TGGT1_056110;size=6479	none	none
gb|TGGT1_chrXII	1181692	124, 93	T	5029.96	C	ATCTGTCTCTGCTGTCCCCGCTGGCCTCTCCGTGTATCTTCTTTTCCTAATGCTTCCCTCTCCATCGAGCGGCCGCAATCGGGCGGCAGTCCGCCTCGCA	TGGT1_030050	Name=TGGT1_030050;description=conserved+hypothetical+protein;size=5478;web_id=TGGT1_030050;locus_tag=TGGT1_030050;size=5478	none	none
gb|TGGT1_chrXII	2806908	114, 79	A	4252.73	T	TTCGCACGCGCAGACAAATCTGTTACGTGAAGAGGGAACAACTCGAGTGCAGGTTGCCTTAGAGCTTCTCCATGCAGAGATGTCATCACACGCAGCTGTG	TGGT1_026710	Name=TGGT1_026710;description=CRAL%2FTRIO+domain-containing+protein%2C+putative;size=4034;web_id=TGGT1_026710;locus_tag=TGGT1_026710;size=4034	none	none
gb|TGGT1_chrXII	4211868	114, 66	A	3337.43	T	CATCGGTTCTTTTTGTCCGGTGTGGATGCATCAGCGAATGAAAGAGAGGAACCAAGTGAGAAAGCGAACTGGAGAAAACGGACCTGTCCCAGTCAACGTC	TGGT1_100310	Name=TGGT1_100310;description=conserved+hypothetical+protein;size=3962;web_id=TGGT1_100310;locus_tag=TGGT1_100310;size=3962	none	none
Writing no Annotations
Chr	Pos	Depth	Reff	Prob	snp	Flanking 100bp	none	none	none	none
gb|TGGT1_chrII	440492	109, 76	A	4074.43	G	CCCAGAGTTCCTAGTGAATTCAAAAGAGAAAGAGAAACGAGGCCACACTCAAAAGGTCGCAAGCACTGCCTCAGCAAACAAGCACAAGAAGAAGGCGAGA	none	none	none	none
gb|TGGT1_chrII	469750	117, 92	A	4822.89	T	TCTTGGCTCGAGCCAGCCCGCGGATGTCTTCGGATCCCGGTGGCAAGACAACCAGTGAAGAAACACCACCGAAAATCGAGAGAACGAAAAACACTGCTAT	none	none	none	none
gb|TGGT1_chrV	454448	110, 107	T	5743.33	A	CACAATCACGTTAAACAGTAATCATCCGTGAATACGATTGAGCGTCCTCTTCATCAGCGGTGTCGTCGTTTTCGACTTCTCCACTGTAACCATAGATCGT	none	none	none	none
gb|TGGT1_chrVIIb	2296168	126, 88	A	4411.93	G	ATGAGGGACGGAGAACCGCAGGTGGAAAAAAACAGAACGCTGCATGCACAACGACACTGACGAACGACGGAGAGCAGAGACTTCGCGAGAGACAGAGAAC	none	none	none	none
gb|TGGT1_chrVIIa	1244248	152, 87	A	4902.52	G	TCTGTGTCTCGAGTCGGTGAAGAGAGAGAAATCTGGAAACATTCGTCTCGACTCAGGTGGACATCTGAGTGTTCAGTTGAGAGAAAACGGCTTTCTGATT	none	none	none	none
gb|TGGT1_chrVIII	3079962	129, 59	A	2277.58	G	TTATGCAGAAGCATGGTCTTGCGCCGGTCACATTAGTTTCATCTCTACCGAACAAAAAGCGTGACACGGAGCAACCCGCCGCTAGCATTATTATTACAGT	none	none	none	none
gb|TGGT1_chrIX	22211	13, 13	T	219.249	G	AATGATATGCGAAGAGAGTGCAGCGTAGTGTTTCTAGAGAGAAGCGTCGGTGGCACACCGCCATATTTGTCGCTGTCGCCTAGCGCTTCGTGGGAGTCAC	none	none	none	none
gb|TGGT1_chrIX	4708366	118, 85	A	4223.82	G	GACACGATACTTCGTCGGTGTGCGTGTGTGAGTGGAAATTTACAGGCTGTAATGTGATCACGCGTGGGAGCAGTCACCAGCCTTCCGGTCTTACTCGATT	none	none	none	none
gb|TGGT1_chrIX	5165567	96, 73	C	3748.67	G	CATCGGGCTGCGTAGCGGCATCGAATAAGGGAGAATGACCGTTCCTTTCCCCGGACGGGTTCTGTACAAATCACGAACTCGAGAATCTGCAACGCTCAAG	none	none	none	none
gb|TGGT1_chrX	3175470	114, 75	G	3767.55	C	TTGCCCCCGCGCAGACAAACCACACAGAGCAGCAAATGATTTTTTCGCGGGACTGCGAGTCGCCCGACTCTAGCTTTGCGTCTTTCTGCCTCCACCTCTC	none	none	none	none
gb|TGGT1_chrX	5631215	123, 75	A	4173.23	G	GAGAACCGGGTCCGCAAGTGGCGCTCCGTTTGAAAGAGTTCTGTCCCGTGAGATATCCAAATCAATCTGTGATTTAGGTGCACTCACCCCAGAGTCGTCA	none	none	none	none
gb|TGGT1_chrX	5957913	130, 67	A	3674.36	G	CGGTTCACAGCCGAGGTGGACGAAGCAAACTTGAGCACTTTGTTTCTCAGAAACCATGCAATAGGCTTATGCTCTTTGAGGTTCTCCATTTGTTGAGACG	none	none	none	none
gb|TGGT1_chrX	7137548	139, 82	A	4767.97	G	GTGCTCACTCTTGTACCAATATCAAGTTCGGGAAGAGGCATTTGATGAAGATAATCTTCGTGCAAAACGGCAAATGTCAAAGTGAAAAGGAAACCTGGCA	none	none	none	none
gb|TGGT1_chrXII	5795086	128, 88	A	4705.06	G	GAAGCTGCCGCTGCCGTATTCTCTGTGGTTGGAGAAGTCTGCTCTGCCTCACATGAAAAATTCGCGGTGGTTCGTCACGTGCTCAGCATTTGCCAAAGCA	none	none	none	none
gb|TGGT1_chrXII	6198684	119, 88	A	4974.99	G	TGCGCTCTCGCTGCGATGTCCAGAGCGTGTACAAAGTTAGTTTCATTTCTAGTGTGTTGCGCTTAGTGAAGAATAATACAAAAAGATTCCGTTTATTTGC	none	none	none	none

## Sheet: SBR1
Chromosome	Pos	Depth(Parent, Mutant)	Ref	Prob	Snp	Context	Gene	Gene annotation	Codon Change	AA change				Ref
Writing AA changes														rA	rC	rG	rT	other	sum
gb|TGGT1_chrII	1785385	36, 19	A	1154.98	G	CCAGCATAATTTGTTTGCCGATCTCATCCCTCTTGCGCTTGAGGTCCTCTATGCACTTGAGGAGTTCATTGCCGCAGTTAGACAAGTTCGTCGGGTGGTG	TGGT1_096790	Name=TGGT1_096790;description=conserved+hypothetical+protein;size=1468;web_id=TGGT1_096790;locus_tag=TGGT1_096790;size=1468	ATA to ACA	Ile to Thr		Mut	mA		2	7	3		12
gb|TGGT1_chrIII	98286	49, 34	G	2049.95	C	ATTTGACGATGGACTGTGCGTCGTTGGTGTCGACGAATCGCCTGGGGTTTGGCATGCTCGACCTGGCTGAGTTGAAGCTTCTGGACGAGAGTGTGCTGGC	TGGT1_000370	Name=TGGT1_000370;description=phosphatidylinositol+3-+and+4-kinase+domain-containing+protein%2C+putative;size=9754;web_id=TGGT1_000370;locus_tag=TGGT1_000370;size=9754	GGC to CGC	Gly to Arg			mC	3		7	15		25
gb|TGGT1_chrVI	2112257	45, 18	T	1049.44	C	CACCCGGGTTCAGAGGGACTTCCTCTCGAGATGACACCACTGCTCTTTTGTCCTCGATCGTCGCCCTTCGTCAAAGAGGCACTCTGACGCTGTCCTGGAA	TGGT1_047300	Name=TGGT1_047300;description=conserved+hypothetical+protein;size=13461;web_id=TGGT1_047300;locus_tag=TGGT1_047300;size=13461	TCC to CCC	Ser to Pro			mG	13	5		6		24
gb|TGGT1_chrVIIb	1071635	30, 26	G	1593.97	A	TCTACGGGTACGACTACCTTCTCATGCTGATCGTGATGACCTACAACGTAGGGCTCTTCTTCGCTGTCACGGGAGGCCTCGCTCTGGGCTTCTTCTGCTT	TGGT1_007380	Name=TGGT1_007380;description=ctr+copper+transporter%2C+putative;size=2857;web_id=TGGT1_007380;locus_tag=TGGT1_007380;size=2857	GGG to AGG	Gly to Arg			mT	2	6	1			9
gb|TGGT1_chrVIIa	192009	56, 25	T	1483.64	C	GCACGATGTCGGACCCTCCAGAGGCGAGGCCCTGCAAGAGATCCTCGAACTCGGCATTCCTTCACTTCCTTCTGCGTCTTCCTCTTGCGCTCGACGAGGT	TGGT1_072670	Name=TGGT1_072670;description=conserved+hypothetical+protein;size=18229;web_id=TGGT1_072670;locus_tag=TGGT1_072670;size=18229	AGT to GGT	Ser to Gly			other
gb|TGGT1_chrVIII	799729	38, 18	A	1043.72	C	CTTCACGAGCGAGTTGTTCTTCTTCCGCCTCCTTCCTCTGGGCTTCCTGCAGCTCTCTCTGCAGCTCCGCTTCCCTCTCCAACAGCGACTGTCGCTCAGA	TGGT1_117500	Name=TGGT1_117500;description=dpy-30+motif-containing+protein%2C+putative;size=6359;web_id=TGGT1_117500;locus_tag=TGGT1_117500;size=6359	CTG to CGG	Leu to Arg			sum	18	13	15	24
gb|TGGT1_chrVIII	2000828	55, 24	G	1345.14	C	ACATCACAACGGCCGGACGCAGCGTACGGACAGTTGAAGCTACCGCAGCAGTCCGCACGCGCAGCGCCCCCTCGTCGAGGCCGTCCAAGTTCCTACACAC	TGGT1_115340	Name=TGGT1_115340;description=endonuclease%2Fexonuclease%2Fphosphatase+domain-containing+protein%2C+putative;size=2822;web_id=TGGT1_115340;locus_tag=TGGT1_115340;size=2822	ACT to AGT	Thr to Ser									sum	70
gb|TGGT1_chrVIII	4787763	50, 36	T	2205.41	G	TCTCCTGCGCCGAAGAACGACGAGACACGGTATGGAAGTCCGTTCGTGTTTCTGAAGGCAAAGAACCGCGCGTCCTGGGAAGACAAGAAGCGATGAACAG	TGGT1_109900	Name=TGGT1_109900;description=conserved+hypothetical+protein;size=5864;web_id=TGGT1_109900;locus_tag=TGGT1_109900;size=5864	TCT to GCT	Ser to Ala		Exon	17	0.371429
gb|TGGT1_chrIX	814157	52, 29	T	1657.68	C	CGTAGATCGCGGCCTTTACTGCCTGTGGTGGCAGCTTTGGAAATGCCACTTTGACGGCATCAAACATCAAGCCTTCCTCGGTAGCAGTTGTTCCAGTACT	TGGT1_058140	Name=TGGT1_058140;description=conserved+hypothetical+protein;size=9758;web_id=TGGT1_058140;locus_tag=TGGT1_058140;size=9758	AAA to AGA	Lys to Arg		Intronic	27
gb|TGGT1_chrIX	1106425	42, 23	G	1376.65	C	TGCCGTCTCGGAAGCTGCTCAAGGAGGCGTGTGGGTCGCGAGCGTACCTGGCGCCCGAGATGCTGATTGGAAACTACGGGAGGAAAGTGGACGTTTGGGC	TGGT1_076000	Name=TGGT1_076000;description=calcium%2Fcalmodulin-dependent+protein+kinase+II%2C+putative;size=7406;web_id=TGGT1_076000;locus_tag=TGGT1_076000;size=7406	GCG to CCG	Ala to Pro		NonCoding	26
gb|TGGT1_chrIX	4649100	49, 28	A	1650.56	T	GTGCCCGTGAAGTCGTTCCCGGAAGCCGCGATACGCAATGAAGTGGCCGCAGTTGAACTTCATGCTGGGTGCCTGGACGAGAACTTCGAAGGTGCCGCTG	TGGT1_041770	Name=TGGT1_041770;description=conserved+hypothetical+protein;size=2547;web_id=TGGT1_041770;locus_tag=TGGT1_041770;size=2547	TGC to AGC	Cys to Ser		NonSynonymous	15
gb|TGGT1_chrX	2487801	49, 19	T	1094.07	A	CGAGCGCTGGAAGTTGTACCGTTTTCCACTGTGTCTCGAGTGCCTGAAGCTGGTTTCTGTACGCTTCGTCGGCATTAGAGAGCTGCTGGTACTGATGGCA	TGGT1_080010	Name=TGGT1_080010;description=conserved+hypothetical+protein;size=2786;web_id=TGGT1_080010;locus_tag=TGGT1_080010;size=2786	CAG to CTG	Gln to Leu		Synonymous	2
gb|TGGT1_chrXI	508367	62, 18	T	989.04	C	CAAGGCGGATGCGGAGGAGACGCGCAGCAGGACGAGAGCAGCGGAGGCAGTGATCTGAAAGACGGCCGCGATGATCGCTCCGAAGGAAAGAAACTGGAGT	TGGT1_085850	Name=TGGT1_085850;description=conserved+hypothetical+protein;size=2692;web_id=TGGT1_085850;locus_tag=TGGT1_085850;size=2692	ACT to GCT	Thr to Ala
gb|TGGT1_chrXI	2403023	29, 25	A	1537.05	G	GGCAGCGAGGGCTACCTGGAGTCAGGGGGTCGAGGATTTCGACGAGATTGATGATATTTTCATGTTTCAACTCCTTCAGAATCTTGATCTCTCTGTAGAT	TGGT1_088860	Name=TGGT1_088860;description=mitogen-activated+protein+kinase%2C+putative;size=7329;web_id=TGGT1_088860;locus_tag=TGGT1_088860;size=7329	ATC to ACC	Ile to Thr
gb|TGGT1_chrXII	3224049	56, 34	G	1824.46	A	TCGATGGTGACAGAGACACGCAGGAGACGAACAGAACAAGAACACCGAGGGAAACCATGGGAAATGCAACTGCATGATATAGTCGCCTCTCAGCATCGCT	TGGT1_025780	Name=TGGT1_025780;description=hypothetical+protein;size=3877;web_id=TGGT1_025780;locus_tag=TGGT1_025780;size=3877	TCC to TTC	Ser to Phe
Writing NoAAchange
gb|TGGT1_chrVIIa	2036861	30, 17	G	1002.45	T	GCCTTCTCCTCAAGCTCCGCATCCAGCTTTGAAGCCGACTCCGACACGGGGCCCTCATCGGTGGAGAATAGCTGCGCCTTTGGAGCCACACTAAGGGCTG	TGGT1_016710	Name=TGGT1_016710;description=conserved+hypothetical+protein;size=2572;web_id=TGGT1_016710;locus_tag=TGGT1_016710;size=2572	GGC to GGA	Gly to Gly
gb|TGGT1_chrXII	1871975	38, 16	G	955.649	A	GTTCCCTCCTCATCAATCTCAACTAAGCACCGATGAAATACGTCGCTGACGAACAGGTTTCTTCCTCCATTAATACCAGATAGATCTGCGCTCGAACCGA	TGGT1_028660	Name=TGGT1_028660;description=protease+inhibitor%2C+putative;size=2920;web_id=TGGT1_028660;locus_tag=TGGT1_028660;size=2920	TTC to TTT	Phe to Phe
Writing NoCDS listed
gb|TGGT1_chrIb	62867	50, 30	T	1801.78	C	AGACACAAGCTAGCGGGACACGCTTCGAGACCCAGGAGATATCCCCTGTTTCGTGTGCAACAGAGGTTTTTATGAACGACGCGACTTTTTCAGAGTTCAA	TGGT1_020390	Name=TGGT1_020390;description=intraflagellar+transport+particle+protein%2C+putative;size=3508;web_id=TGGT1_020390;locus_tag=TGGT1_020390;size=3508	none	none
gb|TGGT1_chrIV	163408	60, 30	T	1799.09	C	CTTCTTGTCGCGTCTGTGTGAAATCGCGCGTTTGTCTCATTAACGTGAGATCCCTTGCATGTCGCGCGCTTACGACGTCACTTCGTCACGGACGCGTCTC	TGGT1_120650	Name=TGGT1_120650;description=cyclophilin%2C+putative;size=9434;web_id=TGGT1_120650;locus_tag=TGGT1_120650;size=9434	none	none
gb|TGGT1_chrV	953960	44, 33	T	2005.15	C	GCCCTGACGGTGGTATGTACGCAAGACACTCAGGTCTATCTGTCGATCTATTTACAGATTCCACGATGGGTGTGATCATGTTTATTTAGCTGCAGGCCGT	TGGT1_039220	Name=TGGT1_039220;description=conserved+hypothetical+protein;size=9082;web_id=TGGT1_039220;locus_tag=TGGT1_039220;size=9082	none	none
gb|TGGT1_chrV	1219796	23, 18	C	1076.37	G	GGAACGAACAGATTCTGAAATCTGGGAAATCATATTTTAAAAACTAAAAACCAGTCTTCCCTAAATTATTTGTGTCAAATATCGAGATCGAGTGAAAAAG	TGGT1_038740	Name=TGGT1_038740;description=hypothetical+protein;size=9997;web_id=TGGT1_038740;locus_tag=TGGT1_038740;size=9997	none	none
gb|TGGT1_chrV	1351390	41, 28	T	1724.45	C	AGGGCGAAAACCAGCAGACAAGAAGCGGAGAAGACGTCTGGAAGTTCTTTTCGTGAGGAGAGAGGCGAATGAAAGAGCGAGTCCTTCGTCGAACTCTGCG	TGGT1_038580	Name=TGGT1_038580;description=regulator+of+chromosome+condensation%2C+putative;size=6890;web_id=TGGT1_038580;locus_tag=TGGT1_038580;size=6890	none	none
gb|TGGT1_chrV	1806411	21, 16	G	979.87	C	AGAAAGAAGAAGGCATTGCTTTGTTGAAGGATGAAGAAATTTTTCCAAAAGGGCTGTTCCGGGAATTGAACCCGGGACCTCTCGCACCCTAAGCGAGAAT	TGGT1_037690	Name=TGGT1_037690;description=tRNA-Pro;size=72;web_id=TGGT1_037690;locus_tag=TGGT1_037690;size=72	none	none
gb|TGGT1_chrV	2245372	18, 12	A	557.041	C	AGATTTGTACGCACAAAAACGTTTAACTCCCTCTCTCTCTCTCTCTCTCTATATATATATATATATGCATGTTTACTTGTATATACGTAAATAAATATAT	TGGT1_037060	Name=TGGT1_037060;description=DEAD%2FDEAH+box+helicase+domain-containing+protein%2C+putative;size=16462;web_id=TGGT1_037060;locus_tag=TGGT1_037060;size=16462	none	none
gb|TGGT1_chrV	2609388	50, 35	G	2138.96	A	TAGAATGCCAGCCGTGACTCATGAAAGACGGGCCTTCTTTTCTGTAGAGTGGTCGGGATTTACCTATTTTCTTGAGTCTCCCCCGCGCCTCTTGTTCGCA	TGGT1_036530	Name=TGGT1_036530;description=plasma-membrane+proton-ATPase%2C+putative;size=15488;web_id=TGGT1_036530;locus_tag=TGGT1_036530;size=15488	none	none
gb|TGGT1_chrVI	1703279	57, 14	A	595.7	T	TCTGTGTTGTTGTTGTCGTGCACGATGCTGACGGGGTCTTTGTTGGGTGAAGGCCAGAGGTTGCGATGTGACAAACCGCTGTTTGAGGTGGTCCTGGATG	TGGT1_049250	Name=TGGT1_049250;description=conserved+hypothetical+protein;size=3640;web_id=TGGT1_049250;locus_tag=TGGT1_049250;size=3640	none	none
gb|TGGT1_chrVIIb	703983	32, 39	C	2397.38	G	AATCTAAGTTCATACCAGAGAGAGAGAAAACAGCTGAATGACGCTCTGTTCAGGCTTTCATGTTCAGGCCGTCTCTGCACAAAAACGCAAGCGTTTTCTT	TGGT1_043320	Name=TGGT1_043320;description=conserved+hypothetical+protein;size=4828;web_id=TGGT1_043320;locus_tag=TGGT1_043320;size=4828	none	none
gb|TGGT1_chrVIIb	3611115	32, 25	C	1526	T	AGACGATCGAAACATACACTCTCCCCTCTCCTCCTTTTCTCGGAGACAGTCGCTGTGAAAAAAGAATAAAGAACGTCGGCTCTGCCGGAAACCGTGCAGG	TGGT1_012140	Name=TGGT1_012140;description=conserved+hypothetical+protein;size=5557;web_id=TGGT1_012140;locus_tag=TGGT1_012140;size=5557	none	none
gb|TGGT1_chrVIIa	335120	29, 29	C	1720	A	CCAAGCCCCTTTTTCACAGGAAATTCCAGAATCGTGCGAGAGATGAGCTCCGGATGAAAGTAGTGTCAAAAGAGCGGACACAAAAGAGACAAAGAGAACA	TGGT1_072820	Name=TGGT1_072820;description=conserved+hypothetical+protein;size=15852;web_id=TGGT1_072820;locus_tag=TGGT1_072820;size=15852	none	none
gb|TGGT1_chrVIII	811671	45, 28	G	1701.74	C	AAAATCGTTGAGATGTGACATGGAACACGGAACATTCTTGTAGGGATTCAGGGAGCAATCGAATATGCCGGATCGATGTCTTCATTCAGTGTGGGGGAGT	TGGT1_117480	Name=TGGT1_117480;description=conserved+hypothetical+protein;size=1348;web_id=TGGT1_117480;locus_tag=TGGT1_117480;size=1348	none	none
gb|TGGT1_chrVIII	1688690	30, 27	C	1643.47	T	TGGTGTGCGTCCAACGCTCGACTCGCTCTGAAAGAGCGTCTTCGTGCTCTCCGTCGTTCTCAGCTTTTCGTTGTTTTCTGTGGATTTCCTTGCTTTCCTC	TGGT1_115790	Name=TGGT1_115790;description=pre-mRNA+splicing+factor+PRP8%2C+putative;size=15303;web_id=TGGT1_115790;locus_tag=TGGT1_115790;size=15303	none	none
gb|TGGT1_chrVIII	4170279	27, 20	C	1217.33	A	CCCAGAAAACAACTTCCCTTATGCATGAAGACTGTCTTCATTGACAACGACATAAATAATATATGTTTTCTTGTCCGCCGCCTATACGTGCGTCTATGTC	TGGT1_111380	Name=TGGT1_111380;description=conserved+hypothetical+protein;size=12224;web_id=TGGT1_111380;locus_tag=TGGT1_111380;size=12224	none	none
gb|TGGT1_chrIX	2186055	43, 22	T	1267.07	A	TCGTGTGCATGTCTGTGTCTTACTGCACGTTGCGAAACCTCACAGATGTATCGAGGATTGTTGAACACAGGTAGCCACCATAAGAATCTGGATGATCCTC	TGGT1_033960	Name=TGGT1_033960;description=conserved+hypothetical+protein;size=1832;web_id=TGGT1_033960;locus_tag=TGGT1_033960;size=1832	none	none
gb|TGGT1_chrIX	3316449	28, 19	G	1135.63	C	TACTCGAATTTACCTGGTTTCGGCGGACCCGCTCAAACTGTCTACATTCAGTGTGTCGAGCGGTTGTCGTTCTCCAGTCTATGAGCACGCTATGGATTGT	TGGT1_031880	Name=TGGT1_031880;description=conserved+hypothetical+protein;size=8020;web_id=TGGT1_031880;locus_tag=TGGT1_031880;size=8020	none	none
gb|TGGT1_chrX	3159296	44, 33	T	2010.98	G	TTCTCTTCTTCGGCGCTTGCGCCGTCGAGAAATCACCTCTGCTCTCTGTGTGTGCCTTGTTTGCTCGCCTCAGCATCCAGTTCAATCCGTCGCTTCTGCA	TGGT1_078720	Name=TGGT1_078720;description=serine%2Fthreonine+protein+phosphatase%2C+putative;size=3759;web_id=TGGT1_078720;locus_tag=TGGT1_078720;size=3759	none	none
gb|TGGT1_chrX	4283665	58, 22	C	1297.13	G	CGTTCACTTCCCTGCATGCGTCTATGCCAAGTCTATCTTTCTACAGTTGACGGTCTGACGACATCCGTTTCTCTAGCTGTCCATCTGTGTGCTGCCTTCC	TGGT1_071480	Name=TGGT1_071480;description=conserved+hypothetical+protein;size=20248;web_id=TGGT1_071480;locus_tag=TGGT1_071480;size=20248	none	none
gb|TGGT1_chrX	5493588	63, 35	A	2097.88	G	ACAAAAACGTGATCGCGTATACATCGATTATGCGCATGCCCTGCTGCGAGACGCCGGTGCAGGGCTCCCCCTCTTACCATCGCAACGCAGCACCAACAAA	TGGT1_069040	Name=TGGT1_069040;description=conserved+hypothetical+protein;size=2002;web_id=TGGT1_069040;locus_tag=TGGT1_069040;size=2002	none	none
gb|TGGT1_chrX	6417325	20, 16	T	929.055	C	TTGGCCGAGACGCATGCGAATACATGAAAATAGATGCATTGGGTATTGACTGGATGAAAACCTACTCTTCTGGTCATTTACGCTTGTATTGGTGGATAGG	TGGT1_125210	Name=TGGT1_125210;description=Bis%285%27-nucleosyl%29-tetraphosphatase+%28asymmetrical%29%2C+putative;size=2930;web_id=TGGT1_125210;locus_tag=TGGT1_125210;size=2930	none	none
gb|TGGT1_chrXI	1661056	35, 35	T	2142.22	C	CAGTGTTTCGGTCAAGTTCTGCGGAAAAATTAGTGGTGTCCCGCTTCCCATGAAATCTCGGCGAACAGTAGAGGAGGTTCGTGGTCAGTCTCGACTGCAG	TGGT1_087750	Name=TGGT1_087750;description=WD-40+repeat-containing+protein%2C+putative;size=14314;web_id=TGGT1_087750;locus_tag=TGGT1_087750;size=14314	none	none
gb|TGGT1_chrXI	5933501	44, 21	G	1260.55	A	CCAACTGGGGGAAAGCGCCGTTGGAGGGTCACTCAACGGATGTCTGACCGGAAAAGTCCCAACTGAAAGCGATTTCTGTCCAGTTTCTCGGGTGTACAAA	TGGT1_098410	Name=TGGT1_098410;description=hypothetical+protein;size=509;web_id=TGGT1_098410;locus_tag=TGGT1_098410;size=509	none	none
gb|TGGT1_chrXI	6233729	64, 38	T	2300.91	G	AAAATGAGAATCCTTTGTATCCCTCAGAAGGAAGTGGTACATGCTCTTTATTGAGTCAGACTGACATCAGTTCCAACGCAGTGCCGGAGATGAGATCTCC	TGGT1_098960	Name=TGGT1_098960;description=conserved+hypothetical+protein;size=2449;web_id=TGGT1_098960;locus_tag=TGGT1_098960;size=2449	none	none
gb|TGGT1_chrXII	2932415	8, 13	T	791.872	C	GGCCATCTCCAGTACGTCTTCCTCGATTTCTATACACGACTTTATATATATATATATATATATGTTTCTGCTCGTGCAGCACATCTGCATGCACCTTCAT	TGGT1_026480	Name=TGGT1_026480;description=conserved+hypothetical+protein;size=2132;web_id=TGGT1_026480;locus_tag=TGGT1_026480;size=2132	none	none
gb|TGGT1_chrXII	3182705	20, 22	T	1346.46	G	CCCATACGCAAGTCACATACTCATTTTTATCCGTGTACGTTCTACATAATTTTTATCTCTGTATATAAATATATCTTTGTTTATGCACACCTACAAGGCA	TGGT1_025930	Name=TGGT1_025930;description=conserved+hypothetical+protein;size=3708;web_id=TGGT1_025930;locus_tag=TGGT1_025930;size=3708	none	none
gb|TGGT1_chrXII	5485046	42, 30	C	1824.36	T	GACAGAGAGACACACACGGGGACTGAACGAGAGAGGGACAGAAGGTGAAACAGCAAGACTGAATCAGAGACAGAAACGATGAACGAGACGGAAACAGACT	TGGT1_102890	Name=TGGT1_102890;description=conserved+hypothetical+protein;size=4816;web_id=TGGT1_102890;locus_tag=TGGT1_102890;size=4816	none	none
Writing no Annotations
gb|TGGT1_chrIa	487338	58, 27	C	1567.18	G	AGCCCGTTGACTCCGTCGAACCGTGACGTCTCTGGCTCAAGGGTGCTACACCAATGAGGTGACATCCTAGAGTCTGCTGACTCCGGAAAAATGTCATGGT	none	none	none	none
gb|TGGT1_chrIa	1166501	30, 22	T	1350.37	C	GTAAGTGGTGGAATTTTATATTTTTCGTTTCTTCCCCAAACCCAAGATCCTGGTCCTACTGTTATTATGCAGTAAACTCCACATGAATATGCGCAAGCGT	none	none	none	none
gb|TGGT1_chrIb	208239	35, 28	A	1723.14	G	GACTACGCGTCCAGACGCCTAGTGCTAAGTGGAACGGGAACAGTTTACAGATACTGCACATATGAACCGGTAATGATAAAGTGCCCTGTAGTAAAACCAA	none	none	none	none
gb|TGGT1_chrIb	879679	46, 19	C	1096.95	T	TCGTCGCACGCGGCAGGATCTGGGCTAGGCCAGCGAGTTTTACCGTTTTTCCTCTCTCTCCTGGTTTCCCGTTTTTTCTGCCGGATCCGCCTCTCAGTCT	none	none	none	none
gb|TGGT1_chrIb	1656859	36, 31	A	1895.41	G	CTTGTCGGCTTTTCTGCGTGGAAGGTCCTCCCATCTACCACGACCTTGAAACCATGGAAACACCACAGAAGCTGGATCCGGTAAACAAAAACCTTTAAGA	none	none	none	none
gb|TGGT1_chrII	1320565	22, 25	A	1534.34	G	ACCTCATTTGAACTTTTTTGATTTATGTGTATTTACTGGAAATCATTGTGACTACTTGAACTCTATTTTACTAGATCCTAAAACTCGAAGCTAATGTAAT	none	none	none	none
gb|TGGT1_chrIV	1164212	46, 34	A	2078.36	G	TGAAGAGAAGGAAAGATAGTGCACCCTCCTTGTTATCACGCACTGTGCACAACACGTACGCATTGTACCAGCTGTGTGGTTACCAGCACAGCTCAATCTC	none	none	none	none
gb|TGGT1_chrVI	1731910	49, 23	T	1363.66	C	ATGCCCGGCACTGTTGAAAGAGGAACCATGCTTGATTAAACGCTGAAGCGTTTAGGAGACTGTCTCCAGCCTTTCTCCTCATTGCATGGGACTCGTTTAG	none	none	none	none
gb|TGGT1_chrVIIb	19920	20, 7	A	372.085	G	GTGGCTGAATACGAGTGAAATGGAACCAGGTGACGGGACACACTGTGAACACACCCAGCTCCGTCTGAGAAAATGCAAAACCGATCCCGCTGTTCTGGCG	none	none	none	none
gb|TGGT1_chrVIIa	1105406	18, 9	T	158.95	G	ATAATAGACTGCATCTCTCATTCAAGATGCCTGAGTGTGTGTTATGGCTGTGTCGCTCATGTCTGTGTAGTTTGTGTGTGTTACGGGTTGTTGGCATGCC	none	none	none	none
gb|TGGT1_chrVIIa	1929128	46, 33	G	2029	A	CGCACAGTCTCTGTCTCACCACCCATTAGCGCAGAACGCTGTTCCACCGTGTACTGGTTAGCTTAGTTAATTAGTCTGTTTGGGTTCGGTAGTCTGTCCC	none	none	none	none
gb|TGGT1_chrVIIa	2607104	52, 29	C	1711.66	G	GCTCCTCTAACTCCGCGCCACTCTGTCTCTTTGGCTGTGTCGCCTCTCTGCCGCTCGCGCAAGCGGGACGTTCGCGGCGTCGAGCCTCGCTTTCTCCCTC	none	none	none	none
gb|TGGT1_chrVIII	6372724	36, 35	G	2152.78	C	TGTCGAATCTCTGCGCAGGACTGCAGTGAGAGCAATCCATATCTCTTTTGGGGGTTGACTGGAGCTTCTGCAGGTAAGGTTGTTCACCCTGTTATTTGTG	none	none	none	none
gb|TGGT1_chrIX	1952211	21, 26	A	1520.02	G	TCTTCGGAAACAGCGTCAGAGAAACGGCTGCGACTTCCACCAAGCTCATTATATTTCACTTGAATAATGCAGTCTGTTGGCCAGGGGAGGGACGGATCGA	none	none	none	none
gb|TGGT1_chrX	1159023	28, 24	C	1469.15	T	AGCAGGTGGAGCATGGCGAGCACAGCAACTTCGTCCTCTTTCCTGATCGTCTCTACAAAACGCCGCAGAGGTGTCAGAAGCAAAGAACAGAGTGCAAAAA	none	none	none	none
gb|TGGT1_chrX	4640775	50, 34	T	2088.49	A	ACTACGTGGCGAACGAGGCGATTGATTCATTTCGCCTCTCCAATGTCAGCTAAAAGCGTATCTAAGCCACCTCAATCATTTGATGCATAGAGCCATAGGC	none	none	none	none
gb|TGGT1_chrX	6840420	48, 34	G	2015.89	A	GCCTACCATCATCCTTCGGGCCATGAGCCATGCACCAGCAGGGAGAAGGGGCGTGAAGAAGACGAAGCGCGCCGAACCATCGATGGCAAGCAGTCAACAT	none	none	none	none
gb|TGGT1_chrX	7387504	57, 35	A	2086.19	G	GCAGCCAAGTGTGCAGATGACGCGTGGGGGTTGCAGCCCCACTGCGACTTAATGCCGGCTTTCGTCGCTTGCCCCCTCTTGATGTGCTGCCTGGTTTCCG	none	none	none	none
gb|TGGT1_chrXI	132332	48, 28	A	1708.15	G	AATGCACCAGAGAGCGACAGAGGAGAAGTGGATTCAAGAAAGAAGCGAGAACTGACAAAGGCGACAAGAGAGAACAGGAGAGATGGAGCACTCAAGGACA	none	none	none	none
gb|TGGT1_chrXI	1533946	43, 31	T	1896.38	C	AGAATCCTAGCAACCGACCTCGTACGCTGGCGAAGACCTTTGTTTCCTACTTCCTGTAGCAGAGTAGTCTAGAGCCGATCGTGTGTCACCTGAAACGGTA	none	none	none	none
gb|TGGT1_chrXI	2068061	45, 31	A	1891.86	G	GTGGGAAAAAGAGCGACGCAGTGCCACTGTTCGCGGCAACAGACAACACCACCGACTCGGAAACTTTCACGCTGGGCGCGACTGCAAACGCAGTTGCACC	none	none	none	none
gb|TGGT1_chrXI	2473086	57, 41	A	2507.14	C	AGGAAGAGACTGAGCGGTTTAGTGAACCCGAATGTGGCATGTCGCATTCGATGCCTTCATTGACGCCATCAAAAGATGCCAATATCTCTTCACCGCTTCT	none	none	none	none
gb|TGGT1_chrXI	3195738	51, 30	T	1830.73	G	AAAGCCTAGGCATGGGTCTATAGTCTTGTAGACGACTCTGCAGTGTCGCCTTCCACTTCTCACAGTCCTCCAGAGTGGGTAAGAATGGAGGTTTCATCCC	none	none	none	none
gb|TGGT1_chrXI	3923712	42, 24	T	1440.38	C	CACGATCTCCCTTCAAAGTTTTGCATATCTCTGCGGACAGACTAGATGCATGCTTATACTAAATGGGTACGAAAGTCTCTGTTAGTGTGCCTCTGCGGTA	none	none	none	none
gb|TGGT1_chrXII	700791	54, 25	C	1507.58	T	TGATCTGTAGCGTTCTCATGTTAGCCTGGAATCTCGCGAATTCAGCTGTTCGATGTAGCTCGTCGCGTACTTACGCAAAAGTTGCTCGTGTCGAGTCGTC	none	none	none	none
gb|TGGT1_chrXII	2303209	54, 28	A	1546.27	G	AAGTGTACACGTCCCCAGTTCGTCGTCTGGTCGATTTGGTGGTGCAGCGGAATGGTCTCGGGTCGTTGCGCTCCTCTGCGACACTTCCCGAGTGTCACTG	none	none	none	none

## Sheet: SBR2
Chromosome	Pos	Depth(Parent, Mutant)	Ref	Prob	Snp	Context	Gene	Gene annotation	Codon Change	AA change				Ref
Writing AA changes														rA	rC	rG	rT	other	sum
gb|TGGT1_chrIa	1580600	63, 60	A	3076.81	G	TCTCGAATCGCGCGCTCTGGCGCATTTCGCGTATTTTGTGGCGGAAGTAGAGGCGCTTGTTTTCAAAGGCCACAGTCATGGGGGCGAGTTTGAGGAGGGG	TGGT1_054310	Name=TGGT1_054310;description=ubiquitin-transferase+domain-containing+protein%2C+putative;size=14323;web_id=TGGT1_054310;locus_tag=TGGT1_054310;size=14323	CTC to CCC	Leu to Pro		Mut	mA		1	2			3
gb|TGGT1_chrVIIa	748502	87, 126	A	7650.97	G	ATCGATAGAGATGTTGTCATCGGAACCTCATCTAGGTGAAACTGACAAGGAGGAAAGCGATAGTGCGTTTCAGTGGATCGAAGAGGATATCGTACGCTTA	TGGT1_062120	Name=TGGT1_062120;description=conserved+hypothetical+protein;size=2103;web_id=TGGT1_062120;locus_tag=TGGT1_062120;size=2103	GAG to GGG	Glu to Gly			mC	2		3	4		9
gb|TGGT1_chrX	3590024	68, 93	T	5490.02	C	CAAGCTGGTGTCGTCTGCACAGTCCGCCGGACATTCGACTACAACGTTAGTCTGGAATACCGAAAAAGCCAGTGTTCAACTTTCGACTTGTCTGAGGAAG	TGGT1_078060	Name=TGGT1_078060;description=LCCL+domain-containing+protein+%2F+F5%2F8+type+C+domain-containing+protein%2C+putative;size=6247;web_id=TGGT1_078060;locus_tag=TGGT1_078060;size=6247	ACT to GCT	Thr to Ala			mG	5			2		7
gb|TGGT1_chrX	4689036	66, 79	G	4762.26	C	AAGCAGGTCGCAAGAATGGCGAAGTTCGGCGACATCCAGGGTCACCAGCAGGTGAGTGCATCCTTATAGCAAGGCTTCTAGCAGTATGTATAAGCGCATC	TGGT1_070910	Name=TGGT1_070910;description=conserved+hypothetical+protein;size=3078;web_id=TGGT1_070910;locus_tag=TGGT1_070910;size=3078	CAG to CAC	Gln to His			mT	2	2				4
gb|TGGT1_chrX	7347119	51, 57	C	3210.21	T	AGGAGAGGGGGAAACCTGTTTTCCCTAGTCTGAAGAGTATTTCTACATCCCAATCTTTGGAGATGGAAAAAGATCCTTTGCAGCCGTGCGATCTGCGAAC	TGGT1_023360	Name=TGGT1_023360;description=conserved+hypothetical+protein;size=10901;web_id=TGGT1_023360;locus_tag=TGGT1_023360;size=10901	CAA to TAA	Gln to STOP			other
gb|TGGT1_chrXI	2403050	77, 74	A	4422.23	T	GGTCGAGGATTTCGACGAGATTGATGATATTTTCATGTTTCAACTCCTTCAGAATCTTGATCTCTCTGTAGATGCGTTTGGCGTCGATCAAATCACGAAA	TGGT1_088860	Name=TGGT1_088860;description=mitogen-activated+protein+kinase%2C+putative;size=7329;web_id=TGGT1_088860;locus_tag=TGGT1_088860;size=7329	CTG to CAG	Leu to Gln			sum	9	3	5	6
Writing NoAAchange																			sum	23
gb|TGGT1_chrVIIa	1808195	56, 53	G	2939.46	C	GAACGGAACGCAGGCGCCAGCGAGCTGGAGCGCGAGAACAGAGGTCGCCTGTGAAGTCGCGAACGGCGCCGAGCGTCAAGACCTGTGCGGCGTTCGCGAC	TGGT1_016320	Name=TGGT1_016320;description=conserved+hypothetical+protein;size=1583;web_id=TGGT1_016320;locus_tag=TGGT1_016320;size=1583	CTG to CTC	Leu to Leu		Exon	7	0.434783
Writing NoCDS listed												Intronic	6
gb|TGGT1_chrIII	2285350	72, 115	T	6700.49	C	GTGCAAGGGAACATATTGGCAAGAGAAGGCGAGACATGCTCGGGTCTAGCTCGCTATGAGTCAAACAGTGTGCGAGTTTATGAGGGACAGCTGCTCCTGT	TGGT1_006200	Name=TGGT1_006200;description=LSM+domain-containing+protein%2C+putative;size=2597;web_id=TGGT1_006200;locus_tag=TGGT1_006200;size=2597	none	none		NonCoding	10
gb|TGGT1_chrVIII	1963226	74, 95	A	5601.34	G	CTTCCCTCGCCCTCTGCACATGCTCCAGAGAGAGTCTCCCATCTCCGAAGACCGCTCTCTCTTCCTCAACCCGCGCTGACTAGGAGGCAACAGCAGCACG	TGGT1_115410	Name=TGGT1_115410;description=60S+ribosomal+protein+L30%2C+putative;size=2365;web_id=TGGT1_115410;locus_tag=TGGT1_115410;size=2365	none	none		NonSynonymous	6
gb|TGGT1_chrX	2926361	65, 87	T	5197.68	C	AAGGTAATATTTTAGGCTTTAGGATTACCGCGCTCAGACCTGGCAGGATATCCACAGAGTAAAACAACGTCCATACCTGAGACTCGTCGAGCTGCAGGAC	TGGT1_079270	Name=TGGT1_079270;description=conserved+hypothetical+protein;size=4730;web_id=TGGT1_079270;locus_tag=TGGT1_079270;size=4730	none	none		Synonymous	1
gb|TGGT1_chrX	4974935	85, 118	G	7029.97	C	CAGGGGACGCAGTTGCACTGTTGGAAAAAAGACGAGAGAAGAGGAAGAGGGAGACGAAAAGAGAGCAAAAGGCAACGGCACGAAAAGACAAAAGACAAAA	TGGT1_070090	Name=TGGT1_070090;description=M16+peptidase+domain-containing+protein%2C+putative;size=18056;web_id=TGGT1_070090;locus_tag=TGGT1_070090;size=18056	none	none
gb|TGGT1_chrXI	1723620	76, 98	C	5849.62	A	CATTAGCAGTGGCCGTCATCCACTTTTCATAATTGACTTGAGAGAGTCCCCTTTCCCAGACTTATTCCGACAAAAATGCTTCACAGTGACTCACCAGGTT	TGGT1_087840	Name=TGGT1_087840;description=conserved+hypothetical+protein;size=5872;web_id=TGGT1_087840;locus_tag=TGGT1_087840;size=5872	none	none
gb|TGGT1_chrXII	6521273	56, 63	A	3469.18	C	ACATGTATAGACATCGATCTATCTATCTATCTATCTATCTATCTATCTCTATATATATATGTATATAAATGCATATATATGGAACTGTGTCAGTTCCTAT	TGGT1_104780	Name=TGGT1_104780;description=conserved+hypothetical+protein;size=5309;web_id=TGGT1_104780;locus_tag=TGGT1_104780;size=5309	none	none
Writing no Annotations
gb|TGGT1_chrII	1514251	82, 91	T	5555.79	G	TATAACCTTGTATAAGTCACCGTCCTTCTATACGTGTCTATCTTTATCAGTGAGGTAGTCTACGGCTTTCTCTAATTGGCTTCTACTGATTTCAATACAT	none	none	none	none
gb|TGGT1_chrIV	627838	65, 72	T	4236.39	C	GATTCTGCGGACGTCTGCTTTCCTCTGCGGGCCGCTTTTCGTAGACTGCATGCGTCTTGTCCAGCGAGCGTTTTTTCGTGTTCCGACTCTCGAACCTTCT	none	none	none	none
gb|TGGT1_chrVI	277963	12, 12	G	522.16	A	NNNNCAGCAAGCTTCGTGTAAAGCGGTTTGGCTGTCGGGCTGACTCGAGAGCAGATTGTGTACGGGGTCGGAAAACCCAGGACGCAGAGTCTCCTCCGCG	none	none	none	none
gb|TGGT1_chrIX	866261	68, 73	C	4423.34	T	GATTACGTGGCTGTAACAACGAGGCAAATCGCCGATGGAAGAAGTCTTCTCCTAGTCTTGCAGAAAAAGTCTTCTTAGCGACGATGAGTGGACACATTTC	none	none	none	none
gb|TGGT1_chrIX	3423793	89, 77	T	4642.5	G	TCTCGACACAAACTAGCGTCTTCTACCCCTGATCGCTCCGCTCCAGGAATTGCACGAGGCATTTCATTCGTGTCCCTGCGAACTTCGTTACACCCCGCAG	none	none	none	none
gb|TGGT1_chrIX	5368252	73, 104	G	5964.16	A	GCGACGACAGTTGACACAACAATGGCATGTGGCAGCAGCGAACCAAAGAGGGGATGCCCGTTTCGCTCTCCGCCAGAGAATTGCGACTCGCCAAGACCGA	none	none	none	none
gb|TGGT1_chrX	5128380	87, 100	A	5764.61	G	CGCCTTCTTTTCCACTATGAAGAGAAAACCAGTGATGGAGACGACAGGGGACGTTATGCATCTGACGTAAACTGTACACAGGCGGCAAGACCAGACGAAC	none	none	none	none
gb|TGGT1_chrXII	1863993	83, 81	A	4871.42	G	ACAAACGCTAGCGATTTGCGGTGACATGTGTCTCCCCCTGTCAGAACCGTACGTACCGCAGCAAGAGTCGTTGAGTGAACGCGCCAAATTAATTGTCACC	none	none	none	none
gb|TGGT1_chrXII	4125065	90, 86	A	5163.42	T	GGGATCGATTGATCGCTCGGTTAGGGATGCACCAGACGCGTGGCTCCTCCATGTATCTCAATCAAGGCTTTCATCATGTTCAGTACGTGCGCAGTCAATG	none	none	none	none
gb|TGGT1_chrXII	5652771	68, 84	A	4874.44	C	CGGGTGGACTGTCACTCTGCAAAAAATGTGCGTGGCGAGGCTCAGATCCAACGCTGCTGGTGATTACACAGGTAACAGTATAAATAACACCATCCATGCT	none	none	none	none

## Sheet: SBR3
Chromosome	Pos	Depth(Parent, Mutant)	Ref	Prob	Snp	Context	Gene	Gene annotation	Codon Change	AA change				Ref
Writing AA changes														rA	rC	rG	rT	other	sum
gb|TGGT1_chrIa	115048	61, 65	C	3924.72	G	GTACGCTGTCTTCAAAAAGAGAAATTCTGAACGACTCAGCGCCAAACTTCCCGGCGGAAGTTTCCTGCGTCTCGCTGGAGGCCGTGGTTGAGGTGGGCGA	TGGT1_073380	Name=TGGT1_073380;description=hypothetical+protein;size=1678;web_id=TGGT1_073380;locus_tag=TGGT1_073380;size=1678	GGG to GCG	Gly to Ala		Mut	mA		1	5	8		14
gb|TGGT1_chrIb	1346742	66, 69	T	4109.34	C	AAAGTCAAGCGAGCGCCCATCTTCCTCCTCCGCAACAAGTCGAAACACCCTTTCCTCTGCTGAACTTTCCGACTCCAAAGCTGCTTCCACACCTGTGAGT	TGGT1_022510	Name=TGGT1_022510;description=conserved+hypothetical+protein;size=6811;web_id=TGGT1_022510;locus_tag=TGGT1_022510;size=6811	CTT to CCT	Leu to Pro			mC	5		1	15		21
gb|TGGT1_chrII	334783	89, 84	C	4879.65	T	TTCGTCGGCAGAGGCAGCGACATTGCAGATAGCAGAGTGACTAGCCAAGTCCTCTTGAAGAACCTGCAAAAAGAGAAGCGGACATACACTCGAAACGACT	TGGT1_065400	Name=TGGT1_065400;description=conserved+hypothetical+protein;size=7356;web_id=TGGT1_065400;locus_tag=TGGT1_065400;size=7356	GAC to AAC	Asp to Asn			mG	10	3		6		19
gb|TGGT1_chrII	2100049	73, 84	G	4876.72	T	AACTCCAGCTCCGACATGACAACATCGGCGACACCGTCGGCCAGGCGGTAGTACATTATACCCTTGACCTGAAAATAAGGAACGCATTCCAGACACACTC	TGGT1_096230	Name=TGGT1_096230;description=dense-granule+antigen+DG32%2C+putative;size=2253;web_id=TGGT1_096230;locus_tag=TGGT1_096230;size=2253	TAC to TAA	Tyr to STOP			mT	7	4	3			14
gb|TGGT1_chrIV	815521	73, 66	G	3736.91	A	ACGCGACGTTCGCCGCTGCCTGCGCTATGGAGAGTCCGTTTGGGCGGCAAGCAAACGACTTGCCTCTTGTCGAGCTCCACCGCGACTTCGTCAATCGCCT	TGGT1_121670	Name=TGGT1_121670;description=conserved+hypothetical+protein;size=8559;web_id=TGGT1_121670;locus_tag=TGGT1_121670;size=8559	GCA to ACA	Ala to Thr			other
gb|TGGT1_chrVIIa	1525434	57, 59	T	3298.8	A	CGCGGGAACGCGACGAACGCCGTGGCAGGTGATCACGAAGAAGAACGCTCTGGAGGAACAACGGAGGAGTGTTGGAGGCGGGTGGTACTACGAGAAGCCA	TGGT1_063840	Name=TGGT1_063840;description=conserved+hypothetical+protein;size=5659;web_id=TGGT1_063840;locus_tag=TGGT1_063840;size=5659	CTG to CAG	Leu to Gln			sum	22	8	9	29
gb|TGGT1_chrVIIa	2934749	67, 72	A	3920.55	G	GCTCGGCAGGCGGCCTTGAATCTCCACTTGCCAGCCGCTGCACGCGCGTAACGAATGCCGAGGATGAATGCTGTGGATTTCCAGATAGTGGCATCGGCTG	TGGT1_018030	Name=TGGT1_018030;description=hypothetical+protein;size=3251;web_id=TGGT1_018030;locus_tag=TGGT1_018030;size=3251	ACG to GCG	Thr to Ala									sum	68
gb|TGGT1_chrVIIa	4335941	93, 71	C	4049.99	T	CTCTCCGTTTGTGGTTCGTTTCTTTTCACCAGGTGGTAGGCGTATGCTTTCGTCTTGATGCATTAAGGAACCCGCATCTGCAGCAGCCGGAAGAACTGGG	TGGT1_005430	Name=TGGT1_005430;description=conserved+hypothetical+protein;size=10289;web_id=TGGT1_005430;locus_tag=TGGT1_005430;size=10289	CGT to TGT	Arg to Cys		Exon	15	0.382353
gb|TGGT1_chrXI	2403023	81, 57	A	3345.61	T	GGCAGCGAGGGCTACCTGGAGTCAGGGGGTCGAGGATTTCGACGAGATTGATGATATTTTCATGTTTCAACTCCTTCAGAATCTTGATCTCTCTGTAGAT	TGGT1_088860	Name=TGGT1_088860;description=mitogen-activated+protein+kinase%2C+putative;size=7329;web_id=TGGT1_088860;locus_tag=TGGT1_088860;size=7329	ATC to AAC	Ile to Asn		Intronic	27
gb|TGGT1_chrXII	180324	57, 63	C	3543.2	T	GGGCGCCGGTGGGGAGGACGCTCCGCTTTTTCCTCGAGAGCAGCAAGTGACGTTCTGGTCGATTTTGGTGTCTCCGTTGACGGCTTTCCCTGCCTTTCTT	TGGT1_095040	Name=TGGT1_095040;description=conserved+hypothetical+protein;size=4116;web_id=TGGT1_095040;locus_tag=TGGT1_095040;size=4116	ACG to ATG	Thr to Met		NonCoding	26
gb|TGGT1_chrXII	5981749	47, 41	A	2133.01	G	CCGACGAAGCAGGCGTCGGTGGCAGCAGCTGAGCAGCTTGGTAAATGGCAACTGGAAACTCAGCAATTGGCAGTCGAGAGCCGCGTTTCTTCGGAGCGGG	TGGT1_103850	Name=TGGT1_103850;description=conserved+hypothetical+protein;size=2175;web_id=TGGT1_103850;locus_tag=TGGT1_103850;size=2175	GTT to GCT	Val to Ala		NonSynonymous	11
Writing NoAAchange												Synonymous	4
gb|TGGT1_chrIV	1693561	79, 74	T	4416.14	C	GGCGGTTTCGAGCGGAGAGCAAGCGCTCTAGTGCCCCTTTCCCTTTTGGTTATCACCTTGCTAACAAAGGCAGAAGGAAAGAGTTCCTCTAATACAGAGG	TGGT1_123330	Name=TGGT1_123330;description=conserved+hypothetical+protein;size=2946;web_id=TGGT1_123330;locus_tag=TGGT1_123330;size=2946	GTT to GTC	Val to Val
gb|TGGT1_chrV	1490994	62, 70	A	4219.19	C	TGACTCTCACCACATGCTTCGCCGGAGTTTCTCTTTCTAAAGATAACTTGAAGGATCGCATGGGACCTCGAGGATTCGTCATTAACGGAGTTCACACCTG	TGGT1_038260	Name=TGGT1_038260;description=kinesin+central+motor%2C+putative;size=9353;web_id=TGGT1_038260;locus_tag=TGGT1_038260;size=9353	CTT to CTG	Leu to Leu
gb|TGGT1_chrVI	3167741	79, 83	G	4952.58	A	AACAGAGAGTGTGGGCGCGAAGAAATGTGTACCTTTTGGATCGTGTTGATGAGGAGAAGCATCAGTTCATTGTCCTCGCTAAGAAAGAGATTGCACGCCA	TGGT1_045650	Name=TGGT1_045650;description=conserved+hypothetical+protein;size=11014;web_id=TGGT1_045650;locus_tag=TGGT1_045650;size=11014	CTC to CTT	Leu to Leu
gb|TGGT1_chrXI	3364847	73, 82	A	4919.28	G	GAAGAAGAAGAAGAAGACGAGGAAGACGGTGATGAAGAAGACGACAGAGAAGAAGCGAGGGGAGAGGCGACAGAAGGCGAAGGAGGGAAGGCCGAGTTTT	TGGT1_090380	Name=TGGT1_090380;description=hypothetical+protein;size=10551;web_id=TGGT1_090380;locus_tag=TGGT1_090380;size=10551	TCT to TCC	Ser to Ser
Writing NoCDS listed
gb|TGGT1_chrIa	706259	89, 86	G	5054.36	T	TGTCTTTGGCGAGCGTTGCAAATGCTGGTGTGTCAGCGGGTACAACTGATGTGTGTTGTTAACAACAATTGGCGTTACAAAGTCCCTCTCATATTCATTT	TGGT1_074500	Name=TGGT1_074500;description=glucose-6-phosphate+dehydrogenase%2C+putative;size=6856;web_id=TGGT1_074500;locus_tag=TGGT1_074500;size=6856	none	none
gb|TGGT1_chrIb	1831931	64, 63	T	3782.76	C	ACTCCAGAGAGTCCTCGCGCGGACTGTCATTCCATTCTTTAGACAACAGGTGCAATAAACTCTCGATGAGGCGTTGTCTTTTTTTCTGTGGCTTCCAGGA	TGGT1_064490	Name=TGGT1_064490;description=transcription+regulatory+protein+SNF2%2C+putative;size=9681;web_id=TGGT1_064490;locus_tag=TGGT1_064490;size=9681	none	none
gb|TGGT1_chrIII	1246279	77, 76	G	4343.1	T	CCCGACAGATAATGAACAATCCACGGAAGACAGGACAGCGAGGGAAGGAAGAAGCAAGCGACGAGAAGACGGTGCGCTGTCTGAGAGGAACATCAGAGAC	TGGT1_003040	Name=TGGT1_003040;description=conserved+hypothetical+protein;size=15672;web_id=TGGT1_003040;locus_tag=TGGT1_003040;size=15672	none	none
gb|TGGT1_chrIII	1479930	47, 49	C	2792.9	A	CAGCGTTTCTCGCCCTGTCAGACTCTCGCGTTGGCCCTCCCCCGGCTTTTCATGGCCGCTCCGTCGCTTCGGCTTCTTTTCGCTCGTGTCTATATAACTT	TGGT1_003440	Name=TGGT1_003440;description=conserved+hypothetical+protein;size=7613;web_id=TGGT1_003440;locus_tag=TGGT1_003440;size=7613	none	none
gb|TGGT1_chrIII	1874980	67, 78	A	4697.54	G	AACAATTCTGTATTGCGATGAGTAGTTTTGTCTCTCTTCATTGTGTGGGAAGTCACAACTTCAATATGTTCCGTCTTTGCTTGTTGAACAGATGTCGGGT	TGGT1_004240	Name=TGGT1_004240;description=hypothetical+protein;size=3403;web_id=TGGT1_004240;locus_tag=TGGT1_004240;size=3403	none	none
gb|TGGT1_chrV	518536	73, 67	A	4029.88	C	CAAGGGTGACAAATCACGGAAACGACATTCTGCAGCGGGACTCATCGACAAAGTTTGAGCACAAGGGCTGATCGTTGTTTACCAGCTTTCACTCGAGAAA	TGGT1_040010	Name=TGGT1_040010;description=conserved+hypothetical+protein;size=6012;web_id=TGGT1_040010;locus_tag=TGGT1_040010;size=6012	none	none
gb|TGGT1_chrV	1049428	75, 79	A	4663.01	T	GGAAGAATCAGGCAACACTGCGTGGAGGGAAATCCAGCTGCTGGAAAACGAGGTCTTGGCTATGAAAGGTGGTGGACCTAGACCCGAAATTAAATGCAGG	TGGT1_039100	Name=TGGT1_039100;description=amidohydrolase%2C+putative;size=7418;web_id=TGGT1_039100;locus_tag=TGGT1_039100;size=7418	none	none
gb|TGGT1_chrV	1056580	72, 74	T	4336.7	A	ACACACGAACGTGAATCACATAGATATAATGATGCGCGTGCATGCGTATGTTAAACAGTATCAGCCGAAGAAACAGCGTCTTGCGGAATGACCACTTTGA	TGGT1_039090	Name=TGGT1_039090;description=conserved+hypothetical+protein;size=9097;web_id=TGGT1_039090;locus_tag=TGGT1_039090;size=9097	none	none
gb|TGGT1_chrV	2058710	67, 72	A	4358.55	T	GCGGTGCAACGTTGTCAACCACCTTGGCTGTAAGAACATCGGAAGTGGATACCAGGATAGAAATGCTGGAGATGTTACGGCCAAAAATACACCAAGGAAA	TGGT1_037330	Name=TGGT1_037330;description=conserved+hypothetical+protein;size=11180;web_id=TGGT1_037330;locus_tag=TGGT1_037330;size=11180	none	none
gb|TGGT1_chrVI	1087954	69, 72	T	4397.28	C	GTCTACAGTGGTTTCCTATTCGTTCTTTGACTATCTTCCTTTCATTAGAGTTTTGGAGTTGTTCTACTTAATGTTTTAGACTCTCGACTCGCTGGACCCA	TGGT1_050620	Name=TGGT1_050620;description=conserved+hypothetical+protein;size=9833;web_id=TGGT1_050620;locus_tag=TGGT1_050620;size=9833	none	none
gb|TGGT1_chrVIIb	380730	48, 63	G	3273.98	A	TTCTACGCGCCGTCTGGTTCTGCGTTTCCGCTGCATCGGCGAGGGCCGCTGTCGCTCCTCATCGGCTGCGTTTTTCTCTGCGCGACTCACCAAGAAGAAA	TGGT1_043970	Name=TGGT1_043970;description=dihydrolipoamide+succinyltransferase+component+of+2-oxoglutarate+dehydrogenase%2C+putative;size=10551;web_id=TGGT1_043970;locus_tag=TGGT1_043970;size=10551	none	none
gb|TGGT1_chrVIIb	2053108	19, 24	C	1419.1	T	ATAAGTTGGTATGTATATCTATACCTCGATCTCTCTACTTCCATCTATTTCTACATTTATCTCGAGTTATATCGATGTCAATATCTGACTACCTCTATCC	TGGT1_009370	Name=TGGT1_009370;description=conserved+hypothetical+protein;size=5593;web_id=TGGT1_009370;locus_tag=TGGT1_009370;size=5593	none	none
gb|TGGT1_chrVIIb	3108139	68, 67	T	3961.55	A	GAGTAAGGGATGGTAGAACTGAGCAGGCAACGTGTGACAGCATGGCATCATACGCGCAGTGTCTTCGACTTACGGAACGCACCCATCTTGCGACGAAACT	TGGT1_010990	Name=TGGT1_010990;description=33+kDa+dynein+arm+light+chain%2C+axonemal%2C+putative;size=4046;web_id=TGGT1_010990;locus_tag=TGGT1_010990;size=4046	none	none
gb|TGGT1_chrVIIb	4353317	68, 77	T	4604.83	C	TCTCTCCTCAACTCCTTTCGTCTCTTGCTCCCTCTCTCGATGGGACGCGGTTCATCTCTCGACTTTGCGCCTTCCTTTGCAGGAACGTCCGAACGTACCT	TGGT1_013840	Name=TGGT1_013840;description=conserved+hypothetical+protein;size=8750;web_id=TGGT1_013840;locus_tag=TGGT1_013840;size=8750	none	none
gb|TGGT1_chrVIIa	2748846	17, 18	T	1011.89	C	AAATCGATCAAAACAATCACACACGTATACATACACATAAAGGTAGTACATCACACACCTACCCTCTTGTGCATATATATATATATATATATATATATAT	TGGT1_017730	Name=TGGT1_017730;description=dynein+1-beta+heavy+chain%2C+flagellar+inner+arm+I1+complex%2C+putative;size=52896;web_id=TGGT1_017730;locus_tag=TGGT1_017730;size=52896	none	none
gb|TGGT1_chrVIII	1053821	75, 69	T	3840.34	C	GATCAACCGTCGCGTCAGTCTACACGGTAGGAGCTCCGGAGAAACGCGAGTGACGTTCGTGATCTCTCCCGGCCTCGAACTGCTCCTCCGCGTATCCACG	TGGT1_117000	Name=TGGT1_117000;description=conserved+hypothetical+protein;size=3703;web_id=TGGT1_117000;locus_tag=TGGT1_117000;size=3703	none	none
gb|TGGT1_chrVIII	1053831	83, 63	G	3609.25	C	CGCGTCAGTCTACACGGTAGGAGCTCCGGAGAAACGCGAGTGACGTTCGTGATCTCTCCCGGCCTCGAACTGCTCCTCCGCGTATCCACGACCTAACTGA	TGGT1_117000	Name=TGGT1_117000;description=conserved+hypothetical+protein;size=3703;web_id=TGGT1_117000;locus_tag=TGGT1_117000;size=3703	none	none
gb|TGGT1_chrVIII	2914700	27, 14	A	756.408	G	TATATATATATATATATATATATATATTGCGTACTTAGGATCACACCAAAATTGTTCACTAATGGTACTAGGAAATAGGAGATCGCTTTAGTTATAGGGA	TGGT1_113400	Name=TGGT1_113400;description=leucine+rich+repeat+protein%2C+putative;size=3734;web_id=TGGT1_113400;locus_tag=TGGT1_113400;size=3734	none	none
gb|TGGT1_chrVIII	3497309	83, 88	T	4986.43	G	GTCCTCCGTGCGAGTCCCCACAGCACAGCCCTTCGCTTTTTCTTCTCGTGTCCAGTTATCATTTCCTTCGACACCAAAAGAGCGTTTTCTGGGCGCCTTT	TGGT1_112540	Name=TGGT1_112540;description=eukaryotic+translation+initiation+factor+3+subunit+6+interacting+protein%2C+putative;size=6598;web_id=TGGT1_112540;locus_tag=TGGT1_112540;size=6598	none	none
gb|TGGT1_chrIX	2417039	65, 66	T	3816.98	G	TCAGGGTCCAGGTGGTCGAAACGCTACCTCACCTGCTGCGTATCGCTGAATGGAACAATCGACACCTTCGATGGCGCTGCGATGGGCGGTGCCTTCCGCT	TGGT1_033590	Name=TGGT1_033590;description=cathepsin+C%2C+putative;size=6404;web_id=TGGT1_033590;locus_tag=TGGT1_033590;size=6404	none	none
gb|TGGT1_chrIX	4576984	77, 69	T	3772.44	C	CTCCCGGAGACGCGCGACAGCCACTGAGGAGTTCGCGTCTCCTTCCTGTGTCGTCAGCTTGTCGTCGCCGTCTCTCCCCATCCTGTCTACGACGTTTTCT	TGGT1_041850	Name=TGGT1_041850;description=conserved+hypothetical+protein;size=7311;web_id=TGGT1_041850;locus_tag=TGGT1_041850;size=7311	none	none
gb|TGGT1_chrIX	5156075	54, 66	T	3608.52	C	CTCATCCTGTCTCTCCTCATTCCAATCAAGTTCGCGCGGCGCAGCCTCATTCCGTTTCTTCGCATCTGCTATCTGGATCGTTTCGGGGGCCTCCACCTGC	TGGT1_040880	Name=TGGT1_040880;description=bromodomain+cotaining+protein%2C+putative;size=7128;web_id=TGGT1_040880;locus_tag=TGGT1_040880;size=7128	none	none
gb|TGGT1_chrX	2533379	32, 42	A	2517.89	G	ATATATAAATATATATATAAATATATATATAAATATATATGTGCACGTGCATAGCCGTGCATATACATCCATATGAAGTGTAGATGTCATACAATCAGCA	TGGT1_079950	Name=TGGT1_079950;description=conserved+hypothetical+protein;size=7164;web_id=TGGT1_079950;locus_tag=TGGT1_079950;size=7164	none	none
gb|TGGT1_chrX	6783179	66, 60	G	3569.67	A	GACATAACAAGAGGAAGAACGAGGGATAAGAGAAAACAACGAGGAAAATGGCAAAAGAGAGGCCATGAGAGAGCAGAAATATCGGACCGAGAAATGTATA	TGGT1_126000	Name=TGGT1_126000;description=carbamoyl+phosphate+synthetase+II%2C+putative;size=24242;web_id=TGGT1_126000;locus_tag=TGGT1_126000;size=24242	none	none
gb|TGGT1_chrXI	5828395	54, 47	A	2873.14	G	TGTATGTCTGTATATATAAACGTATACATGCGTCGTAGACCCTATTCCGAATCAGCATTCATGCATAGATATACGTACATACACGCACAACAGAAACGCC	TGGT1_098260	Name=TGGT1_098260;description=excision+repair+protein+Rad15%2C+putative;size=14310;web_id=TGGT1_098260;locus_tag=TGGT1_098260;size=14310	none	none
gb|TGGT1_chrXII	1293947	65, 85	T	5031.18	C	GCCACCCTGGTGTCCTCTAACTTCGTAGTCGACTCTCACTCTCGTCACCGTCGCGCACTCTCCTCTGTCAATCCGCTTCTGTCGCTTGTACAGATCTGAC	TGGT1_029810	Name=TGGT1_029810;description=conserved+hypothetical+protein;size=14000;web_id=TGGT1_029810;locus_tag=TGGT1_029810;size=14000	none	none
gb|TGGT1_chrXII	3759032	47, 38	T	2011.71	G	TATATGGGGGCAGCTACAAGGCGACTCTCAGTGTGCCGTTTCTGCAAGTGTCTGCGAGGGATATCTTCCGTGTATGTCCAGCTTTCGTGTCTGTGCTCCG	TGGT1_024780	Name=TGGT1_024780;description=ATP-dependent+DNA+helicase+II%2C+70+kDa+subunit%2C+putative;size=10187;web_id=TGGT1_024780;locus_tag=TGGT1_024780;size=10187	none	none
Writing no Annotations
gb|TGGT1_chrIII	1632829	71, 66	T	3462.42	C	CATCGCCCGTACTACAGCGGAGCTACAAGACGGCCCCACGACGAACAGATTATGTCGGCACTGGATTGCTCCTAGCCACTGTTTGTTTCATTCAAAAAGC	none	none	none	none
gb|TGGT1_chrIII	1634496	85, 76	T	4540.51	A	CTGCCTGTGGGACACTGGTACGACAAGCCTGAAACGTGTCCTCCAACCGATAGCCCAGGAACGGTAACAAGGCGAGGGATCTTACTTTCCCTTCTGGGTC	none	none	none	none
gb|TGGT1_chrIV	443079	71, 79	A	3715.35	T	AGGAACCAGGCGAAAAACATCTGAAAACGAGAGATCTGGAGACCAAAGACACGCAAGACGGGCGCCAGCCGCGGAGAACGGCGAAAAACCTTTGGGTGGG	none	none	none	none
gb|TGGT1_chrV	216603	70, 67	A	3815.96	T	TTTTTAGGTCCTAGCTCGCCGCTTTCAAAAGAGCAGCGAAAACAACACGAATCGCGCGTTTGTGTTAAAGCCCTGCCGACACACGTCTCGGCAGAGAGCG	none	none	none	none
gb|TGGT1_chrVI	3127781	70, 72	T	4107.19	C	GAGTCCTCTTCCACCAGTTCGCTGTCGTCTTCTCGCATCCTACCTGTCGGTCGCTCGCGTCTGCAGAGACGGAGAAACGTTGGTGCTCGAGGGTCTCTGC	none	none	none	none
gb|TGGT1_chrVIIb	687491	83, 70	C	4183.77	G	CTGGACATCGCGCCATTGTTTTGACAAACGTGGAATAGGCAGTGAATCCACTCGAACGCTGGAGGTTATTCACAAGCATCTGGGAGCAAGGAAACCTTGG	none	none	none	none
gb|TGGT1_chrVIIa	228618	64, 93	A	5652.2	C	ATATGCGCAGTGGAATCTCACGATCGAGGAGTGTTTCGCCGGATCTTTAGACTTTGCTGCAAGGACATCCACCGAAGATGACTCTGAAACTGTTTCCGTG	none	none	none	none
gb|TGGT1_chrVIIa	4424580	97, 81	A	4844.33	C	AAGACTGTTCCGCATTATGAGATAGCACACTTGATTTTTTTCTCTACGGCAAGAACAACGCGGCTATGGAACTTTTTCAGCTGTAGCCCCACGAATGAGA	none	none	none	none
gb|TGGT1_chrVIII	2733249	72, 49	A	2879.95	G	GCGGGAACCAGCATGGTGCCTACGGTTTCTGCCTTGGCCAAGCGCTGAGCATACTTGCAGTCGAGCGAAAACGGACGGTGTGGCTGCCGGAAAATCGCTG	none	none	none	none
gb|TGGT1_chrVIII	4115226	71, 119	T	7200.56	A	ACAAGGGGGCAAGAACAAGTAGACCCCCATCTCTGACATAGGATACGGGATAGACACCGTTTTAACAGAACGCAAGGCATGTACTATTAGATCTGCACAG	none	none	none	none
gb|TGGT1_chrVIII	4918775	59, 70	A	4161.63	T	ATTGCCGGCGTAGAGCGGGGCGTCATGTATACTGGCTCTGCACTGTAGTCACGTCCTGGAGAAGTAAACACATCATCTGATTCGCTCAAGAGTGGTCGTG	none	none	none	none
gb|TGGT1_chrIX	1752366	23, 19	T	1037.71	A	NNNNNNNNNNNNNNNNNNNNNNNNNNNNNNNNGGCACCGCCCTGGAGTGCTGCAGACCCGCAAGCAAACGCCTGACGGTGGCCGTCGCCGCAGCGCTGGG	none	none	none	none
gb|TGGT1_chrIX	3952167	75, 70	T	4120.67	G	CACGGCGTGGCGACAAGCCTACGGGGAGCACTTCCCGTATGCAAGGTACGTCTTCCGTCGTGTATCAAATTGCGGGTTGTCTGAAAAAGCATGGGGATTT	none	none	none	none
gb|TGGT1_chrIX	5334857	75, 77	A	4565.95	C	ATGTACTGGTGGCACCAGTCCGCAACGAATCTGGAGCTCGTCATGGGTGCAGTCGATGAGCTTACGAAGCTGGAAGGGTTGTATCGCGCACCATCAAACA	none	none	none	none
gb|TGGT1_chrX	2669991	68, 78	A	4703.01	T	GAATATCGGGAATACATTTCTCTCTCTCATTCACAGACATGCATCTCATGACCTGCAGAAAGCAATTTCCCCCACTGGTCGGGGAGGCTCCGGCTGAATA	none	none	none	none
gb|TGGT1_chrX	3622339	78, 72	C	4342.41	G	AAGAACCTAGCACGCAGCGAGATACATGGCCAACGTAGACAGAGAAGAAACTGTCTGAAGCAGGATGCCGCTTCGTTGACTTGGATGCTACTTTTGAGAT	none	none	none	none
gb|TGGT1_chrX	5234884	19, 20	T	875.69	G	ATATATATATATATATATAGGAATGCATGTAATATATATATATATATATATATAGAGAGAGAGAGAGAGTAGCAGAACCACGCACGATTGAAAAATATAT	none	none	none	none
gb|TGGT1_chrXI	1728149	78, 82	A	5029.99	G	TGGAAACATGCTATGCGTACGTATGGTATTAAGTGCAGCCAAGGTAGAGGATTATGCAGGATGAAACGTAACCTAACAGAGTTTTCTGTATGGAAGAGAA	none	none	none	none
gb|TGGT1_chrXI	1892242	47, 77	G	4002.53	A	GTGTGTGGAATGTTAGGAGCGATGGATGTCTCGCTTGGAGAACCCAAGCAGAAGCGGTTTCTCTGTTCATTGCTAGTGACTGGTTGCGCGAAACGGACAC	none	none	none	none
gb|TGGT1_chrXI	1892243	47, 79	A	3860.91	G	TGTGTGGAATGTTAGGAGCGATGGATGTCTCGCTTGGAGAACCCAAGCAGAAGCGGTTTCTCTGTTCATTGCTAGTGACTGGTTGCGCGAAACGGACACT	none	none	none	none
gb|TGGT1_chrXI	5188421	68, 67	T	3910.04	C	GTCGTTGTCGAAGGTAAATAAAAGCGGCTGATACACTTGAGAGAAGCGAATAGCAACGGCACGTCCCAGAAAACAGACGCCGTGCCGCACTCTCCCAATT	none	none	none	none
gb|TGGT1_chrXII	3028762	78, 92	T	5446.23	A	TAGGAACGCGATTTCCCAGACGCTTCGTGCTGGTCTTGTATGGGAAAGGCTGCCTCGCATGGTGTTGATCCTCCTCCGGCACGTAGAACAGCTTTTCTGT	none	none	none	none
gb|TGGT1_chrXII	3133224	84, 111	T	6691.5	A	GCCAATACGTTCAATGAAGCACCTTTCATGTGTTGTCAAAAAACGGATGCTTGGCAAGGACGCAGATCTTTGAATCAGCTGTGGTCTAGCAGCAACAGCC	none	none	none	none
gb|TGGT1_chrXII	3506503	74, 78	T	4669.2	G	TCGCGCACGTACCATGAGGTCATGGAAATCCCAGTAGATTTTCGGTTCAGTAAACAGAGACATTCAAGATCTAAACCAATAGTCTGACTCGTAGTATATG	none	none	none	none
gb|TGGT1_chrXII	4209208	68, 58	T	3427.66	C	GAGCGCCAAATATGTGACAGGTTTAATATGCCATACCAATTGATCGTGAGTCGTGACGGCGTTTCGCTCGTTATATACAACTACTTGTCCCTCGCTCGTT	none	none	none	none
gb|TGGT1_chrXII	4510847	69, 82	T	4943.82	C	GGAAAAACGACCCAGGGTGTTCGAAGTCTTCTCACCAATCTCGTCCCCCCTCTTGAGACAGAAAGTAGGAGCGACGTCGAGAACTTCTGCCATGCCCGAG	none	none	none	none

## Sheet: All ENU
F-P2														Ref
Chromosome	Pos	Depth(Parent, Mutant)	Ref	Prob	Snp	Context	Gene	Gene annotation	Codon Change	AA change				rA	rC	rG	rT	other	sum
Writing AA changes												Mut	mA		7	23	37		67
gb|TGGT1_chrIb	1893131	30, 44	A	1832.55	T	GACGCATGCGCAGAAAACGTCTTCTCTCTCTCCTCCAGGCACTTCGGCCGATGCGTATGCGAGTCGCGGAGACAGCGTATTGTCTCTTCTACCGGAGTGT	TGGT1_064370	Name=TGGT1_064370;description=conserved+hypothetical+protein;size=15424;web_id=TGGT1_064370;locus_tag=TGGT1_064370;size=15424	GAT to GTT	Asp to Val			mC	20		14	72		106
gb|TGGT1_chrVI	1579375	34, 35	A	1765.72	G	CGACGTGGACTTTGCATTCTTCGCGTGTGCCTCCGAACTCGAACTCCATGAAGGCGGAGAAGTTGTCGTCCATGTAGTTTTGAATTTGCAGGTTCCACAG	TGGT1_049850	Name=TGGT1_049850;description=C2+domain-containing+protein%2C+putative;size=23710;web_id=TGGT1_049850;locus_tag=TGGT1_049850;size=23710	TTC to TCC	Phe to Ser			mG	87	10		23		120
gb|TGGT1_chrVIII	1544385	38, 44	T	1760.88	C	CTGTCCCTCAGAAGACCGAGGAGAGAGGAGAAGGACGCAGTGGATGTGGGTCAGAACGCGGAGAGACGAAGAGAGAAGATGCGTCTTTCGTCAAAACCGA	TGGT1_115970	Name=TGGT1_115970;description=DEAD_2+domain-containing+protein;size=9987;web_id=TGGT1_115970;locus_tag=TGGT1_115970;size=9987	TCA to CCA	Ser to Pro			mT	51	19	6			76
gb|TGGT1_chrVIII	4001335	46, 66	G	3107.41	A	CGCTTTGTCAAGAGGCGTACGACGTGCGTGAAGGCAGCGAGGAAGCAAAGGACATCGACGGCGCCTTCTTCGGTCCTTCCTTTCCCCACATTTTTCTTCA	TGGT1_111590	Name=TGGT1_111590;description=casein+kinase+II+beta+chain%2C+putative;size=3447;web_id=TGGT1_111590;locus_tag=TGGT1_111590;size=3447	GAC to AAC	Asp to Asn			other
gb|TGGT1_chrIX	2830729	37, 47	A	2300.73	T	CAGACATCGCGTCTCTTGTCGCTGAACTCACAGTTGCCGGGCTCGAAGATATTCTGGAAAACGACCTCGTCCTCGCCTGTCTCTCGCCTTCTGCCCTCTT	TGGT1_032520	Name=TGGT1_032520;description=hypothetical+protein;size=10668;web_id=TGGT1_032520;locus_tag=TGGT1_032520;size=10668	AAT to AAA	Asn to Lys			sum	158	36	43	132
gb|TGGT1_chrX	2661681	40, 35	C	1616.44	T	TGGCAAAAGGGACATCCCTGGGGGTAGGATCGCTGAGAGATGTGCCGTCGCCTTGGTCAGGACAACTAATAGAGCGCTGCAACCCTCGCCGTAAAAATCG	TGGT1_079790	Name=TGGT1_079790;description=kinesin+motor+domain-containing+protein%2C+putative;size=7794;web_id=TGGT1_079790;locus_tag=TGGT1_079790;size=7794	GGC to GAC	Gly to Asp									sum	369
gb|TGGT1_chrXII	2880600	22, 33	G	1474.5	T	CTCTTTCGGACTTCGCCCTCGGTGCGTCAGAGGACCTGCAAGGCAAAAGAGAGCTCGGGCCTGACAGTGCAGGAAAGGGGAAGCGAGGAAACCCAGTCTG	TGGT1_026590	Name=TGGT1_026590;description=phospholipase+D+active+site+motif+domain-containing+protein%2C+putative;size=2961;web_id=TGGT1_026590;locus_tag=TGGT1_026590;size=2961	GAG to GAT	Glu to Asp		Exon	91	0.417344
Writing NoAAchange												Intronic	124
gb|TGGT1_chrIV	1438411	22, 52	A	2545.52	T	CGACGCATACCTTCCGGTTTGAGGACGAATCCGGAGCCCGCGTAGTGGACAGTGACGATTCCACGAGACGTTTGTGGCGTTTCTTTCTTTGTTTCGACGA	TGGT1_122960	Name=TGGT1_122960;description=conserved+hypothetical+protein;size=5481;web_id=TGGT1_122960;locus_tag=TGGT1_122960;size=5481	ACT to ACA	Thr to Thr		NonCoding	154
gb|TGGT1_chrXII	4572347	17, 14	A	602.162	C	GAACTCCCCAGGGAATGGCGCGGCACAATGAGTCTCGCGGCTCCACTGACAGCAGGAGCCTCTCGAGATCTCGCGCGCTGCCTCCCCATCGTGCCCTCCC	TGGT1_101095	Name=TGGT1_101095;description=hypothetical+protein;size=777;web_id=TGGT1_101095;locus_tag=TGGT1_101095;size=777	ACA to ACC	Thr to Thr		NonSynonymous	73
Writing NoCDS listed												Synonymous	18
gb|TGGT1_chrVIIa	847497	31, 34	G	1567.87	A	CAGAAGCTGTGGCGCTGCCCGGTCGTAGGATAAGACTTGTGGAGCTCACAGATCGACTGAAAGGCGAAAAGACACAGTGGGCGTAGTTAACATCAGACGC	TGGT1_062210	Name=TGGT1_062210;description=conserved+hypothetical+protein;size=47159;web_id=TGGT1_062210;locus_tag=TGGT1_062210;size=47159	none	none
gb|TGGT1_chrX	2171807	51, 58	C	2958.22	T	TTTTCACAAAAGGGTTATTTCTGCGAGGTGTTTTTGCTTTGGTTCCTACCCACCATCTGTTCTTCCGAGTGCTCCTGCTCTGCGCGTCTACCTCTCGCGC	TGGT1_080660	Name=TGGT1_080660;description=conserved+hypothetical+protein;size=7680;web_id=TGGT1_080660;locus_tag=TGGT1_080660;size=7680	none	none
gb|TGGT1_chrX	2889629	48, 54	A	2471.63	G	TAGAGGTCCCCTTGGTGAAACATGTCCACAAAAGGCAGAGACTAGGCCGGACTGGTACCTGTAGCTCTTCGGAGAGCACATGATCACGGACCACTTTCAT	TGGT1_079320	Name=TGGT1_079320;description=GTP-binding+protein%2C+putative;size=7043;web_id=TGGT1_079320;locus_tag=TGGT1_079320;size=7043	none	none
gb|TGGT1_chrXI	5635171	48, 49	A	2550.18	T	CGGAGTCGCTCAAGCCTGAGCTCCAGAGCAAACAATGGAAAAGGGTAAACATGTCAGGTTCGCTGGACTTGCAATATAAACGTTGCGGCCGCGGCCTCCA	TGGT1_097900	Name=TGGT1_097900;description=hypothetical+protein;size=4012;web_id=TGGT1_097900;locus_tag=TGGT1_097900;size=4012	none	none
gb|TGGT1_chrXII	1242572	36, 42	A	1734.1	G	ACGTCCGCTGCAGGCGCGCAGCACAAAACAATATCGGCCGAATTCAGCAAACGAACTCACACGAAGCAAATGCAAATCCTTGAAAAGAAATGAAAGCCCC	TGGT1_029900	Name=TGGT1_029900;description=conserved+hypothetical+protein;size=5207;web_id=TGGT1_029900;locus_tag=TGGT1_029900;size=5207	none	none
gb|TGGT1_chrXII	1736436	18, 28	A	1348.91	G	TAGGTGTGAAGACACAGCATGCAGCTGGGCATTTGTGTGTTGGATGTCACACTCTCGAAGCCTTGCGTTCGATTCGAGATCTGCGGACAAGGTTGCGTTT	TGGT1_028920	Name=TGGT1_028920;description=kinesin%2C+putative;size=6788;web_id=TGGT1_028920;locus_tag=TGGT1_028920;size=6788	none	none
Writing no Annotations
Chr	Pos	Depth	Reff	Prob	snp	Flanking 100bp	none	none	none	none
gb|TGGT1_chrIII	1992039	45, 49	A	2344.51	T	AATTCACAAGCCTTGCTGCGCAGCACCGACCTTCGCATATCACACGCAGTATCGCGCTCTTTCCACTTTTCAGTGTATCACACAAGTCTTTTTGGCGGCA	none	none	none	none
gb|TGGT1_chrIV	79513	37, 49	A	2095.63	G	TGACGAACCACTGAAGGGAGTGGTTTCTGAGGAGCAGTTTTTGTAGAGAGACCAGGGCACCCACGCAAGAAAGGAGCCGTGGCGATCAAAGCTGAAACAC	none	none	none	none
gb|TGGT1_chrIV	1886744	43, 68	A	3200.93	T	AGTGCTCCAGACCTTAATGGGCAGTGCGTTGCCGTAATCATCGTACAATCACTCGGCTAGAGTCTCAAAATGCCCGAAGCCACGTGATCTACATAGCATT	none	none	none	none
gb|TGGT1_chrV	3081061	60, 67	T	3163.35	C	CACTTGGCATCTATTCTTTATCCACGTCTCAAACTATCTTCTTCCAATAGTGTCTCTTTACTGGTGTGAGTTCCTGAGTCAACTTCATTTCGAGTGATGC	none	none	none	none
gb|TGGT1_chrVI	2430153	26, 43	T	1863	A	TGCAATCGAGAAAATACCGCAGTCGCCAGCGGGGTAGGCGGTCACTGCCATAATGCAGCTCTCGGGCCCCACATATGCCCACCATTATGTCAGCTCCTGA	none	none	none	none
gb|TGGT1_chrVI	2708841	8, 8	T	154.488	A	ATATCCTTGATAAAGAAATCGGTGTTGTCTTACTCTTCGCAGCTTCCGTCTGGCGCATCGTCTTCCCTCGATTTGTCCTGTTTGACCGCCGCTCCTTCTC	none	none	none	none
gb|TGGT1_chrVIIb	2603496	51, 49	A	2031.3	C	GGTTTGAAAGCCGAAGTGTCGATTCAAGGTATGTCTGTGGCCCATCCTGGAAAAGCTGTGCTTCTCTCAACTGGTGTTGCGCTTGTGTCATATCCTGTAG	none	none	none	none
gb|TGGT1_chrVIIb	3906142	29, 55	C	2809.51	T	TCCCTATCTCTATGTCTCCATATATGTCTATCTCTCTCAACACACATCCACGTATATACACACTTGTACATGCATCAACTACATGTGCGCCGCTTACTTT	none	none	none	none
gb|TGGT1_chrVIIa	2939045	68, 48	G	2325.35	C	AGTATCAAGTTTATGCACATGTGCATACTTGCAAGTGTCCACGCGTGTATGTATTAGCCGGTGTCGTGGGCTATAGTTCCTGAGGACCCACAACTCTCTG	none	none	none	none
gb|TGGT1_chrVIII	2892685	44, 47	T	2142.22	C	GTCCCATGCAAATTCGAAGCCGCTTATCTGTCCTGCATCCAAACAAGCTGTCTGCGAAGACCAGTGACATTTTTCGTAAGATACCGGATTCCACAGACGC	none	none	none	none
gb|TGGT1_chrVIII	5399013	28, 29	T	1325.72	C	TCTCCGTCTCCGCCGACCGACTTCGCTCTTCAGTGCGTGACCTGCAACGCTCACGAAGAAGAAGACGAGGAATGGGTCGCTCGACTCTTGCGAGTGCGTG	none	none	none	none
gb|TGGT1_chrVIII	5569348	45, 45	T	1992.4	C	AACAAGATTCCGTTCCTTCATCTGACATGCCTACGTCGACCGAGACATTATCCATGCCGTCGTCTGCGGAGAGTCAAACGCCTGAATCAACAGACCGCGC	none	none	none	none
gb|TGGT1_chrIX	2188760	44, 77	A	3619.2	G	GAGAGTGCCCGAGTCAATTTCGAGATGCTTGTTCATCCTGTACATAGACGATGCTTCTTAAGAGACCGTTGCTCACGAGCTGCAATCCGGTCTAACATGA	none	none	none	none
gb|TGGT1_chrX	2057265	47, 54	A	2664.94	G	GCAGGAAAAGGTTCAGCACACGGGACAACGAGGGGAAGAAACCAGTGGTAATCCAGACGAAGAAAACTAGGAGGTACAGAGGGAGAAGGGAGACAATCGA	none	none	none	none
gb|TGGT1_chrXII	345599	50, 63	A	2914.06	C	AAGTGGAGATTCGCAGAAACCTGACCGTCGGAAGTCGAAAAAAAGGAGAGACAAAAAGTTCCGCCACAAGACACGGCTTGCCCCAAGTTCCCTGTCGCTG	none	none	none	none
gb|TGGT1_chrXII	3204360	41, 64	T	2887.91	A	ACCTAAGAGGGAGTCCAGGGACATGCCGATACAACCTTAAGGTCTACGCATGTGTGTGTCTTAGTGTCTCTGTTAGTTCCCACATTTTTTGTCTGTGTTT	none	none	none	none
gb|TGGT1_chrXII	4039202	20, 33	A	1395.67	G	TGGATTTGTACGTGCATGTTTCAACTATACACATATCGTTATATGTATAGATTCATGTTTAAGGAGACACACGGAGCTGTATAATTACCGAGGCGACGCA	none	none	none	none
AX-H9
Chromosome	Pos	Depth(Parent, Mutant)	Ref	Prob	Snp	Context	Gene	Gene annotation	Codon Change	AA change
Writing AA changes
gb|TGGT1_chrIV	490888	115, 72	T	3613.02	A	AGCCGCCGACTTCTCTTCGGGTCCTGCGAACGGCCCTGAAGCCCGTGGGATCAACAGAGCCGCAAAGGCCCACCCGAGCAACTCGCGGAGAGACAAACTC	TGGT1_121290	Name=TGGT1_121290;description=conserved+hypothetical+protein;size=6105;web_id=TGGT1_121290;locus_tag=TGGT1_121290;size=6105	ATC to AAC	Ile to Asn
gb|TGGT1_chrVIIb	1409701	102, 53	T	2690.89	C	CTGCTTCTCTCCGCTTTTATTCAGCTGTCATGGACGTCCCACCCGCCACATCGGCGAGCGAGTGTCCAGCGGCGTTTCCGTACCCGTACAGTCCGACTCG	TGGT1_008050	Name=TGGT1_008050;description=conserved+hypothetical+protein;size=6656;web_id=TGGT1_008050;locus_tag=TGGT1_008050;size=6656	TCG to CCG	Ser to Pro
gb|TGGT1_chrVIIb	1457113	126, 67	T	3444.45	C	CTCCTCGGAAGCGGCAGCGAAAGAGTTCGAGGGGAGATGCAGGAGCGTCTTCAGAGCCGGGGTCTCCAACGGGCTCGACGTACAGTGCGGTCTCCATGGA	TGGT1_008140	Name=TGGT1_008140;description=conserved+hypothetical+protein;size=2144;web_id=TGGT1_008140;locus_tag=TGGT1_008140;size=2144	TCA to CCA	Ser to Pro
gb|TGGT1_chrVIII	1360221	133, 100	T	5370.35	C	ACTCCCATCTCTCCGCGTCTCCTTGCGCGTCGCCACTGTTCTCTTCGTCCTCCTTTCTGTTTCGATCTTCCTCGTTTTTCTCGCCTCCCCTTTCTCTTGA	TGGT1_116330	Name=TGGT1_116330;description=conserved+hypothetical+protein;size=2309;web_id=TGGT1_116330;locus_tag=TGGT1_116330;size=2309	AGG to GGG	Arg to Gly
gb|TGGT1_chrVIII	1651742	136, 101	C	5301.03	T	ACCACTTACAGAGGTAATCCATGGCGCCTTGTAGGTCCTCAAAGACAACGCGTCCGACAGGTTCGGTGAGGTCGACGTCCTCTACTTCTGCAGAGGAGAA	TGGT1_115830	Name=TGGT1_115830;description=conserved+hypothetical+protein;size=4853;web_id=TGGT1_115830;locus_tag=TGGT1_115830;size=4853	CGC to CAC	Arg to His
gb|TGGT1_chrVIII	5271432	112, 82	A	4139.37	G	CTCCTGCTTCGACAGAGTTCCCGAGACGACGGGGCAGCCGAAGCACCGGGAGAGACCAAAGTCGGCGACCTTGCAGATGCCCTGGTCGTTGATGAAGACG	TGGT1_108860	Name=TGGT1_108860;description=cyclin+dependent+kinase%2C+putative;size=2703;web_id=TGGT1_108860;locus_tag=TGGT1_108860;size=2703	TCC to CCC	Ser to Pro
gb|TGGT1_chrIX	5194098	113, 92	T	5132.48	G	TAAAGCGCTGAAAAGGCTGAAAAGGCGCGACCAGCTCGATGCTGCCATTGTCAATGAAGTGTTGCGGTACTTTGGGCTCCAGGGGCCTTCGCCGCCGATC	TGGT1_040840	Name=TGGT1_040840;description=conserved+hypothetical+protein;size=7512;web_id=TGGT1_040840;locus_tag=TGGT1_040840;size=7512	GTC to GGC	Val to Gly
gb|TGGT1_chrX	4782421	123, 91	A	4620.23	T	TCCTGGAGAATTCTGGGGAACCTTGGAGCCGTGAGACGCAGACGAAAAGTACGAGGGCCCGAACGAGGAGTTGTACTCCGGCGATGCTGAACCGGGCGCC	TGGT1_070460	Name=TGGT1_070460;description=conserved+hypothetical+protein;size=14675;web_id=TGGT1_070460;locus_tag=TGGT1_070460;size=14675	TAC to AAC	Tyr to Asn
gb|TGGT1_chrX	6595368	103, 52	A	2341.6	T	CGCCGCAGGGAAGACGTGGAACAAGTGGAGGACGAGCGCTTCGACACAGTAGGTGGCGAGCAGCCCCGAACGGCTCCCGAGCAGATGCGATTCGTACGCG	TGGT1_125520	Name=TGGT1_125520;description=conserved+hypothetical+protein;size=12034;web_id=TGGT1_125520;locus_tag=TGGT1_125520;size=12034	TAC to AAC	Tyr to Asn
gb|TGGT1_chrXII	3178420	115, 96	G	5072.96	A	GAGCCGCGGGGCCTCTGACTGCTCAGGCGGAAGTCGAAGAAGAGGGGTGGGAAGGTCAGGAAATGGCAGAGAAAAGAATCTGGGAGGGGCGAGAGGGGCA	TGGT1_025940	Name=TGGT1_025940;description=conserved+hypothetical+protein;size=5339;web_id=TGGT1_025940;locus_tag=TGGT1_025940;size=5339	GAA to AAA	Glu to Lys
gb|TGGT1_chrXII	4947113	110, 80	T	4236.31	A	GACTCGAGGCGGCAGCCGCGCACCTCAGGAGCTGGGCGATGCTAACGAGCTGGAGACGGGCTCTCAGTCCTCTCAGAAGCCCTTCCTGCAAGCAATCCAG	TGGT1_101540	Name=TGGT1_101540;description=conserved+hypothetical+protein;size=2237;web_id=TGGT1_101540;locus_tag=TGGT1_101540;size=2237	CTG to CAG	Leu to Gln
gb|TGGT1_chrXII	5595041	124, 78	A	3706	T	CTCTACGCGTTGCGGACGCAGAAGGCAGTGGCGGGGAAAATGAAGGAGAAAGTTCACATAATGGCCACGGGAGACGCGGGTGCGGTCTCCGGTCTCCTCG	TGGT1_103080	Name=TGGT1_103080;description=conserved+hypothetical+protein;size=1023;web_id=TGGT1_103080;locus_tag=TGGT1_103080;size=1023	AAA to AAT	Lys to Asn
gb|TGGT1_chrXII	5915716	113, 81	A	4477.35	G	TGGAACGCTGCAGATTCCCCTCGGCGCGCAGCTGCTGTTTCCTTCTGGAAATTGACGACCAGGCTGAAGGCGTCGCCTCTGCGCTCGCTGCAGCTGCGGC	TGGT1_103540	Name=TGGT1_103540;description=F-box+domain-containing+protein%2C+putative;size=5616;web_id=TGGT1_103540;locus_tag=TGGT1_103540;size=5616	ATT to GTT	Ile to Val
Writing NoAAchange
gb|TGGT1_chrXI	3847628	112, 89	A	4352.68	T	TGCGATTTCAGTGGCACTCCGCCTGTAGCTCCAGCGACTGGCGTCTCTGCACCTCGTTGTGTCGACCGCGGTAGTGGTTTCAGGACCAGACAAAAGAGTA	TGGT1_091980	Name=TGGT1_091980;description=conserved+hypothetical+protein;size=6029;web_id=TGGT1_091980;locus_tag=TGGT1_091980;size=6029	GGT to GGA	Gly to Gly
gb|TGGT1_chrXII	4582373	118, 79	T	4008.8	C	GCGTTTGCCTTGAGGGGGGTGGCTCTGCGTCCTGCGCACGTTCCGAAAAGTCTCCTCGTTTCCGTCTCTTGCATGCGACTTGACACGGTCGGCTGGGCGA	TGGT1_101100	Name=TGGT1_101100;description=conserved+hypothetical+protein;size=6284;web_id=TGGT1_101100;locus_tag=TGGT1_101100;size=6284	AGA to AGG	Arg to Arg
Writing NoCDS listed
gb|TGGT1_chrIb	138074	135, 98	G	5408.82	T	AAGAGAAGACGATCAAGACTGGTTCTGCATAACTTGACCCAGGCCTCGCTGCGTACATGCATCTGCGTAACGCTGAGTAGTTGAACCATCTATGAGCATC	TGGT1_020470	Name=TGGT1_020470;description=conserved+hypothetical+protein;size=46073;web_id=TGGT1_020470;locus_tag=TGGT1_020470;size=46073	none	none
gb|TGGT1_chrII	520014	107, 91	T	4644.64	C	CGATACATGCGTCCATATATATATATATATATAGGTATGCATGCATAAGTTCGATCAGGTCTCCACAGAAAGATATATGTAAAAGGAGACGAGTATTTGC	TGGT1_065610	Name=TGGT1_065610;description=subtilisin%2C+putative;size=13311;web_id=TGGT1_065610;locus_tag=TGGT1_065610;size=13311	none	none
gb|TGGT1_chrIII	1108069	129, 92	T	4530.47	A	TGCCTTCAGTGGGCATGGCAGGGCTGTGTGTAGCGTCCAGCGCATATGCTTTCACGCAATACAGTGTTTCCACCGTACCTGGCTCTGTAAGCTTTATGTG	TGGT1_002880	Name=TGGT1_002880;description=conserved+hypothetical+protein;size=4962;web_id=TGGT1_002880;locus_tag=TGGT1_002880;size=4962	none	none
gb|TGGT1_chrV	747346	109, 80	T	4298.61	C	CACAAGCTCCACTTTGCGTTTCCCTCTCGGGTGCAGGGGCGCGAGCAGAGTTTTTTACAGACAGCGAAACAGCCCAGTAAACATGCGCTGCGGAGCTGAG	TGGT1_039690	Name=TGGT1_039690;description=conserved+hypothetical+protein;size=8535;web_id=TGGT1_039690;locus_tag=TGGT1_039690;size=8535	none	none
gb|TGGT1_chrVI	439770	93, 60	T	3447.68	A	GCGTATCTCTCCTGCCGCACCGTTTTCTCTGACGAATCCTCGCACTTGAATTCTTCTCAAAAATATTAGTCAAGTGTTGCTTCTCAGGAGGCCCTCGTCG	TGGT1_051910	Name=TGGT1_051910;description=myosin+tail+1+protein%2C+putative;size=12102;web_id=TGGT1_051910;locus_tag=TGGT1_051910;size=12102	none	none
gb|TGGT1_chrVIIb	2061784	123, 85	T	4408.99	A	TGCAGAGTCTCTGCGCTCGGCTGAGGCGAGAAGAGCGCGGAGAAAGAGGCTGAACGGCGGAGTCGTATGTCCATCTTTGGCCGAAAATAGAGGGGAAAGA	TGGT1_009380	Name=TGGT1_009380;description=conserved+hypothetical+protein;size=6479;web_id=TGGT1_009380;locus_tag=TGGT1_009380;size=6479	none	none
gb|TGGT1_chrVIIa	68628	116, 100	A	5537.47	G	TTCCGGCGTCCTCTCCAAACTGACCGAAGAGTTGTCTTCACTCGAAAAAAACTGTTCCAAGGAACAGTGCTGAGGGACAGTTTTCGTTTCCTTCAATGGA	TGGT1_072520	Name=TGGT1_072520;description=dihydrouridine+synthase+domain-containing+protein%2C+putative;size=6984;web_id=TGGT1_072520;locus_tag=TGGT1_072520;size=6984	none	none
gb|TGGT1_chrVIII	3667867	115, 100	T	4747.68	A	AGAACGAGACAGACACATACATACATACATACATACATAAACGTTTCGACTCTCCTTCGTGGGGTATCGTCTCCGACCACCGGCGAGCGACTCGCTTTCT	TGGT1_112260	Name=TGGT1_112260;description=cell+division+protein%2C+putative;size=9269;web_id=TGGT1_112260;locus_tag=TGGT1_112260;size=9269	none	none
gb|TGGT1_chrIX	2710694	89, 57	G	3224.31	A	ACAGAAACGCCGGAAAAGAAAGGGCGTCGTGACGAATCCAAATAAGAACAGGGGGAAGCGACCCAGTGTCGCTGCACTGTATTGGACAGACGCAACTTGA	TGGT1_032830	Name=TGGT1_032830;description=serine-threonine+protein+kinase%2C+putative;size=4141;web_id=TGGT1_032830;locus_tag=TGGT1_032830;size=4141	none	none
gb|TGGT1_chrIX	2807925	62, 26	A	1423.21	T	TACCAGACACGAAACAGCACACACACTAGGTGTAACCGCCTGCAGATATTATATATATATATATATATTTATATATATTTATATATATATATATATAAAT	TGGT1_032660	Name=TGGT1_032660;description=ABC+transporter%2C+putative;size=3298;web_id=TGGT1_032660;locus_tag=TGGT1_032660;size=3298	none	none
gb|TGGT1_chrIX	3814905	109, 83	T	4865.11	C	TACATAGATATATACATATATATTTATATACATACATACACCTCTATGCATCCGTATATGTAAATATATATACGTGTGTAGGTGTATCAAAACATGTGAA	TGGT1_053160	Name=TGGT1_053160;description=conserved+hypothetical+protein;size=16675;web_id=TGGT1_053160;locus_tag=TGGT1_053160;size=16675	none	none
gb|TGGT1_chrX	243940	140, 55	A	2777.06	T	ATCTTTATGTATCCTGGCAGCTGGAAGCATTCCCGATTTTCTTCCTGTCCATGTTTCCTCTTCAGACCTGAACACGGGCTCGGTTGCGGACGCGTTAGAA	TGGT1_084030	Name=TGGT1_084030;description=predicted+protein;size=4433;web_id=TGGT1_084030;locus_tag=TGGT1_084030;size=4433	none	none
gb|TGGT1_chrX	1132954	78, 85	T	4749.38	C	ACATACGAGTACATGTTTGTATTTATATGATATACTTCTGCGTGTCTGCATGCATGTAGATCTCGTCCTTCGCTTACTTCGGGAATGAACTCGATGAGCC	TGGT1_082440	Name=TGGT1_082440;description=hypothetical+protein;size=11997;web_id=TGGT1_082440;locus_tag=TGGT1_082440;size=11997	none	none
gb|TGGT1_chrXI	6097473	109, 101	A	5236.05	T	GCGAAGCAGCTCCGGTTTCGAAAAAGCGAAGGGTCGGCTCGAAGCGCGAAATCAGCGAAGCCATAGCAAACGACAACACAGTTGAAACGTTGGGCTTCAC	TGGT1_098740	Name=TGGT1_098740;description=hypothetical+protein;size=8642;web_id=TGGT1_098740;locus_tag=TGGT1_098740;size=8642	none	none
gb|TGGT1_chrXII	1263902	121, 84	T	4677.37	A	CAACTCACAGAGAAATGCATGTCCTACAACGGAACGTATCTTCTGTCCTCTGTAGCGACTGTGAAGGAGTGTCAAAGGCTGCCCCCGTTCATGAACGTGT	TGGT1_029880	Name=TGGT1_029880;description=conserved+hypothetical+protein;size=6830;web_id=TGGT1_029880;locus_tag=TGGT1_029880;size=6830	none	none
gb|TGGT1_chrXII	3538192	107, 49	A	2269.55	G	CCGGACAGGAAACGAAGATCCAAATGGTACGCGGAGACCCGCAGAAGAAAAGGGAAGGAACGCCCGTCGTCGCTCCATCTGCATGCTGAGAGCAAGCAAC	TGGT1_025120	Name=TGGT1_025120;description=ATPase%2C+putative;size=14052;web_id=TGGT1_025120;locus_tag=TGGT1_025120;size=14052	none	none
gb|TGGT1_chrXII	4530566	22, 8	T	190.765	A	ATATATATATATATAAAATATATATATATATATATATATATATATATATATAAAATATATATATATATATATACATAAACGTATGTATAGATGCATGAAT	TGGT1_101030	Name=TGGT1_101030;description=conserved+hypothetical+protein;size=7657;web_id=TGGT1_101030;locus_tag=TGGT1_101030;size=7657	none	none
Writing no Annotations
Chr	Pos	Depth	Reff	Prob	snp	Flanking 100bp	none	none	none	none
gb|TGGT1_chrII	237312	139, 91	C	5357.63	T	TAATGGTAAGTATGTAACCGGAGAGCTATACTACCCTGATTAAAGCACTTCAAGGTAGCACCGACAATAAAATGACTTAAATGTATAACGGTGAGTATAA	none	none	none	none
gb|TGGT1_chrII	1959219	57, 55	T	2890.6	G	GCGGCAGCGCTGAAGGGAAGATAAGCGGAGCTCACTGCGAGAAAAACAAATCAGGGAAGAACAGCTTTCTTCCGTCCAAGACTTTTTTCCGACCATTTCT	none	none	none	none
gb|TGGT1_chrIV	566065	106, 102	T	5623.02	C	GTCTCGCATACAGCAAAAAAGTTCCAGTGACTCAGGAGACATCCACCCTGTGCATAGAATTTTTCGCAACCGTGAATGCGGGCACAAGACATCACACTAC	none	none	none	none
gb|TGGT1_chrV	998510	124, 87	A	4725.01	T	CGGCTCATAACTTATCCCTGGTGGCCGATCCCCGTCGTCGTTGTTGAACGATGTTGTTCACTTGAACTTTGTCGATGGCTTGTAGGGAAAGGCTTTGGCC	none	none	none	none
gb|TGGT1_chrV	2158709	122, 92	A	5138.73	T	CGGAGAAACCGTCTGCCGCCGCAGCGAATCATGTTGGCACCACGGACCGCACAGATTGAATCCATTGAATCAGGTGGACTCATTTCACTGCAAACAACAG	none	none	none	none
gb|TGGT1_chrV	2178957	91, 53	A	2747.89	G	TTCTTGAAGCCGTTTATCACCTCTTTTTGTGGGAAAGCGAATCTGCAGATATAAAACTTTTTTGGAGCACGGTAGGTCCTGACAAACGCCTTCTCCCCTT	none	none	none	none
gb|TGGT1_chrVI	1126569	112, 79	T	4221.36	C	CAGCTGGTGAAAGGGAGCGCTTGCGTTAGATACGCTGCACCGACCAAGAGTCCGTACATTCGCATGTGCACAAAAAGAGCAGAAAGGGATCTACAGCTTT	none	none	none	none
gb|TGGT1_chrVI	2781169	132, 79	T	4385.12	G	GTAGTTAACACACCGGTCCATTCTGGTTAGTAGACTTGTCTTGGTCCCGATTCGTGCAGTGCGAAGCATCAACAAACCCTACAGTGGTTGGGCAGAAACC	none	none	none	none
gb|TGGT1_chrVIIb	1186528	126, 94	T	5078.4	C	GAAAACCTCAGCCGCAGGTTGGCAGCGCACGATGGTACGCGCGGTCATTATCCCGGCTTCTGATGTCACTATTTTGTTCCCCGCGGTTTGACTCGTGAAC	none	none	none	none
gb|TGGT1_chrVIIb	3916305	125, 103	T	5377.58	A	CGCTCCTCTCTTCTTCGCGATTCCGCGGTGTCTCTCCTCCTTTGCCTTGGTTCGGTCGCTCGGGTGTCTTGACAGCAGAAAGCCGCAGCTCAAGGCGCGT	none	none	none	none
gb|TGGT1_chrVIIa	1435449	143, 85	A	4488.68	T	CATATTGACCTCCTCGGGTCAATCCGTTGTGGCTGAGAGGTAGGCCTCCTAGGCTGGTTCACTGATGACGTTTCAAGTACACGAAGCACGCGCTACCCTC	none	none	none	none
gb|TGGT1_chrVIIa	2654193	134, 72	T	3918.4	A	ATCGTGAGTTCTCACCAATTTTCTGTATCCAGGTCTCTAGGTTTCCCTGGTTCAATTGTGTGCGTGTACCCTATGGTGGGTGCTGTCGTTCACGCTCTTT	none	none	none	none
gb|TGGT1_chrVIIa	2781157	120, 66	T	3573.2	A	AACATTGTAGGGACACTCCGGTGCGGTTTTCACACGAAGCTCTCGTGGTCTAATTACGTTCAGCACGATTGCTGTAGCACCGATCCATGCAGCATTTCAG	none	none	none	none
gb|TGGT1_chrVIII	710424	98, 51	T	2511.31	A	CAAAAGCTCCGCGACGAGAGAGTCGAAAGGTTAGCTCATCGGTCGGTGCTTGTGGCAGGCGACGACGCTCTGCCAGCTCGGCATTTCGTTCAAGGACCTC	none	none	none	none
gb|TGGT1_chrVIII	2519827	132, 85	A	4333.27	C	GCCCTAAACTGCCTGGTTGCTTCAGCGAGCTTTCCGAGCCGAGACCTTGCACTTCAAATGGGCTCCGTACCGAGTAAAAGACGATTTCTGAGAGTGGTCC	none	none	none	none
gb|TGGT1_chrVIII	4385831	109, 64	G	3314.74	A	CGGACCGAGGAGCAGAGAGAGGCAAGTACTACAAAGAGCAACAGGAGGAGGTGGTAGAATGCGGGAAGATGTCGGGAGTTACCCCCTTGGAATGAGTTCC	none	none	none	none
gb|TGGT1_chrVIII	6215113	137, 89	A	4947.09	C	TGCCAACTGAAAGAAATGAAATTGGCCATGTCATGGGATGAAAGGTATGCAAGGACAAGCGGATCGAAAGTGAAGCTGTCGGGATGCAACACGATTCGAT	none	none	none	none
gb|TGGT1_chrIX	22211	13, 6	T	96.8916	G	AATGATATGCGAAGAGAGTGCAGCGTAGTGTTTCTAGAGAGAAGCGTCGGTGGCACACCGCCATATTTGTCGCTGTCGCCTAGCGCTTCGTGGGAGTCAC	none	none	none	none
gb|TGGT1_chrIX	287796	129, 82	A	4430.77	G	AAGCTATGCTAACGCGGTACTCTGTAGCCCAACATTTCACGTCAAAAAAGACGAATGCTGTGATCACATGTCTACGTGTCTCTGCGGGGGATAAGGCACG	none	none	none	none
gb|TGGT1_chrIX	2214690	100, 69	T	3579.81	C	AGGTACACATGACAACACAGGACCGACACACATACAAAGGAGCTTGCGATTCGACCGAAATTTTCCCGGCAGGCTCACAATCGAGCCTGGTGCTCGTGGC	none	none	none	none
gb|TGGT1_chrIX	3622971	130, 80	G	4437.41	A	GTCACTTCGTCAGACAAATGATTCTTTCCTTTCTCACGCACACATGAAATGGGGGCCAAACAAGAGGATGTGATTCAGAAACCAAAAAACGCCCTTTAAT	none	none	none	none
gb|TGGT1_chrX	1209457	111, 77	T	3471.47	A	CGTCCTGGATGCCAGAGAGCAGAGGCGGCTGGCGCCTGTCGCCTCCTTCATCTCGTGGGAAACCTGAGGACCACTGCGGGCGTGGACAGGCTTGTCGAGC	none	none	none	none
gb|TGGT1_chrX	1568152	119, 83	A	4270.21	T	TATGTCAGAAGAAATTGGAAAGTACACAAGAAAGAGGGAAATTCACTGAGAGTCCCTGGAGTTCAGCATTTGCCCAGGCACCACCGCAAACAAGACCAGC	none	none	none	none
gb|TGGT1_chrX	3093504	115, 67	A	3125.88	G	TTACACATACTTTCAGTTCCGTAGAGGCCCCCTTTGCGGCGAGGACAAAGACAGCCGTCGCGAAACGCGCTTGAGGAAGAAGGCGAAACCGCCACACTCT	none	none	none	none
gb|TGGT1_chrX	4094298	141, 78	A	4222.09	G	ATTCAGTAAAAGAGAACAAGCATAGTGGCAACTTGATGAGTGCTGTGACGATTTGTGTACTCGCTGTCGCTTCTGAAGACGCTGCAATTGCGAGGGATAC	none	none	none	none
gb|TGGT1_chrX	5559125	139, 106	A	5858.09	G	TCTGTAGCAAAGATGAAATGCTTCTGCCTGTCAGCTGCAACAGGAGTTTTACACCGAAACGAAGTGCTACGACTAGTTTTGTCTTTGAATCGAGAAAGGG	none	none	none	none
gb|TGGT1_chrXI	529209	134, 70	G	3669.39	A	TCTACGACGGTCCGGCAAAAGCTGCTTCTCGTGACACCTGCGTCCGACGTGAACGGTTCGTACCCGCTTGCCCGCGAAGTTTATAGCAGCTGGCTAAACC	none	none	none	none
gb|TGGT1_chrXI	3670602	129, 82	A	3905.95	T	GGAAGGCGGCGACTCGAAGGGGAGACACATGAGAGAGAGAATGTCCGAGTAGGCGCGAGAAAGCTCTGGTTTTGTGTGGCTGGAAGCCGATGAGACCGAA	none	none	none	none
gb|TGGT1_chrXI	4276331	114, 107	A	6163.78	G	TACTCCGCTATCTTTCCTTCTGCCATTCATCTTCGGAGCCTCGAAAGCAAACAAGTTCGTGTTCTGCCTGATATCTAGTCTTCACCTGGCCTTGAACTTG	none	none	none	none
gb|TGGT1_chrXII	1292321	132, 84	T	4683.81	C	GTACTCTGGAGCGCTCGACTATTTAAGATATTCCACGACTGTGAGTAGTGTTTTTCCGAGGTGTGCCATGGATTAGAGAACTCAGTTTTACCATGCGACA	none	none	none	none
gb|TGGT1_chrXII	1346067	125, 97	T	5365.2	C	AGCCTGGGGTAATGCACGGAGACTGAACCAAGAAAGGCACTCTCAGGCCTTCGTCGAGAGGGTGGGGAGACACCAGCAGTCCTGGGTCTTGTCGTCTTGT	none	none	none	none
gb|TGGT1_chrXII	4304799	121, 77	C	4173.28	G	GAATCCCATCCCATGCTAGAAATTGAGGTTCCGCCCCGAACCGTCCAATGCGGGGGGCGTTGATGAGAAAGAGGACCAGAGGCCTGAATCAGTGCATGCA	none	none	none	none
gb|TGGT1_chrXII	4945395	110, 63	T	3199.57	C	TCAAATCGTGGGCCCCGTCCAGAGTCGGTTCATGTCGGCTGATTTTCCTTTCTTTCGCGCCACCGGGTTTCTCGCTACGCGGACGAGGTGCGAGGGCTGG	none	none	none	none
CF-B19
Chromosome	Pos	Depth(Parent, Mutant)	Ref	Prob	Snp	Context	Gene	Gene annotation	Codon Change	AA change
Writing AA changes
gb|TGGT1_chrIa	53556	144, 42	A	1992.12	T	CCATCTGATGTAGCGGGCATTCATCTCAATTCCTGACAGTATGGGGGCGAAGCCAATCACGATGCCAGCGAGTAGTCCAAAGATAAGGCCGACTGCAGTT	TGGT1_073200	Name=TGGT1_073200;description=transmembrane+domain-containing+protein%2C+putative;size=4533;web_id=TGGT1_073200;locus_tag=TGGT1_073200;size=4533	TTC to ATC	Phe to Ile
gb|TGGT1_chrV	660133	128, 34	T	1516.66	A	CGGGAGCTGTCCAGAGCGAGGACCGCCAGTCTGCGGACTCCCTGGAAGAATCTGAGACGCCTCTCCCCTCTGTTGGGCTGCTGCTGCAAGTGATCGCAGA	TGGT1_039790	Name=TGGT1_039790;description=conserved+hypothetical+protein;size=6715;web_id=TGGT1_039790;locus_tag=TGGT1_039790;size=6715	TCT to ACT	Ser to Thr
gb|TGGT1_chrV	2321476	123, 40	T	1889.44	G	GTCCATGCGGACACGGCGAAGAACTGCGAGCTGGCGACCAGGATGGCGGCTGGGCTACCCCGGGAGAACGACGCGAACGGCCAGAAGAAGGACAAGCAGA	TGGT1_036980	Name=TGGT1_036980;description=conserved+hypothetical+protein;size=5502;web_id=TGGT1_036980;locus_tag=TGGT1_036980;size=5502	TGG to GGG	Trp to Gly
gb|TGGT1_chrVI	1225143	133, 41	T	1630.73	A	GTCTCCTCGCCTGCTCCTTTCTCACCATCAGTTGCGACACATTCTTCGAGTCCATCGCCTTCCGCGTCGCCTCGATCCTTGTGTTCGTCTCTCCTTTTTG	TGGT1_050490	Name=TGGT1_050490;description=conserved+hypothetical+protein;size=25738;web_id=TGGT1_050490;locus_tag=TGGT1_050490;size=25738	AGT to AGA	Ser to Arg
gb|TGGT1_chrVIIa	806579	126, 45	A	2158.78	G	CCAGTTTCCGTTTGTGTGTGCTCGGCGTTCGAAAACAGAATGCCTTCGGCACGCCATTAAAAAGGACGACGAACTTCGGAAGCAGCAAAGGCAAAAGCTG	TGGT1_062190	Name=TGGT1_062190;description=kinesin%2C+putative;size=4536;web_id=TGGT1_062190;locus_tag=TGGT1_062190;size=4536	CAC to CGC	His to Arg
gb|TGGT1_chrVIIa	2895945	124, 22	A	990.45	G	CGCTGTATCTGAGAGCGTCGAAGCTTCAGTGCACGCCTACGCTTCTGGGGATGCTTTGTCGCCGTCCCTTCTCGATCAAACGTCAGAGGAGTCACGGACA	TGGT1_017950	Name=TGGT1_017950;description=conserved+hypothetical+protein;size=9249;web_id=TGGT1_017950;locus_tag=TGGT1_017950;size=9249	GAT to GGT	Asp to Gly
gb|TGGT1_chrVIII	4112158	99, 40	T	1868.35	A	CACGGTCCCCACCCTTGGTGTCTATGTCATTCCCTTCACCGGTGGCTCTCTCGTCACCGATCGCATGCATTCGATGTCGGTCGTCTATCGTCTCCGCGCC	TGGT1_111480	Name=TGGT1_111480;description=Radical+SAM+domain-containing+protein%2C+putative;size=7573;web_id=TGGT1_111480;locus_tag=TGGT1_111480;size=7573	GAG to GTG	Glu to Val
gb|TGGT1_chrIX	1946313	139, 37	A	1880.8	G	CTCTTCCTCCAGCTCGTTCCCCGCCGTAGACTGGTGGACACTTGCTGCAGACAACGATAACAGGTTTGCACCGATGTCATTGTATGCAATCAGAGGCATG	TGGT1_034310	Name=TGGT1_034310;description=ATP-binding+surface+protein%2C+putative;size=11004;web_id=TGGT1_034310;locus_tag=TGGT1_034310;size=11004	TCT to CCT	Ser to Pro
gb|TGGT1_chrIX	4571690	134, 45	A	2071.04	T	CGAATGCTGGCGCGCGCGCGTCGGCTGCGGGCCGCGAGGTCGAAGCAGCAAACCTGCGTTGGCGGCGTCGCGCACAAAAGTTGTTTACCACGTCAACAAA	TGGT1_041850	Name=TGGT1_041850;description=conserved+hypothetical+protein;size=7311;web_id=TGGT1_041850;locus_tag=TGGT1_041850;size=7311	AAA to ATA	Lys to Ile
gb|TGGT1_chrX	7330092	137, 34	T	1451.55	C	GCTCCCAGCCCCGCCAGAAAATGGCTTTTCGGTAGTACGTCGTTCTGTCTTCGTCCTCGAACATGGCCTGCAGGAGGAGACGCAGTCGGCGTACAATCGG	TGGT1_023340	Name=TGGT1_023340;description=hypothetical+protein;size=3208;web_id=TGGT1_023340;locus_tag=TGGT1_023340;size=3208	GAA to GGA	Glu to Gly
gb|TGGT1_chrXII	884943	100, 28	T	1300.4	C	AACAGACTCCATCGAGCCTCACGGGATGCCGGTCGATCTCTTGGATCGCCTCCTCATCGTCAAAACCGCTCCCTACACGATCTCAGAGGTACGATGATCT	TGGT1_030480	Name=TGGT1_030480;description=conserved+hypothetical+protein;size=6629;web_id=TGGT1_030480;locus_tag=TGGT1_030480;size=6629	CTC to CCC	Leu to Pro
gb|TGGT1_chrXII	4267151	112, 38	T	1813.2	C	CGCGCGGGCGCCTGGCGACCAGGTGCGTTGCGAAGGATGTGCAAGAGAGGTGAAGCCTGAGCTGCTCTGTCCGACCTGCGTCAAACTCGGCATTCAGAGC	TGGT1_100520	Name=TGGT1_100520;description=methionine+aminopeptidase%2C+putative;size=5402;web_id=TGGT1_100520;locus_tag=TGGT1_100520;size=5402	GTG to GCG	Val to Ala
gb|TGGT1_chrXII	6107044	124, 40	A	1793.66	G	AGGGAGGAGTTGGATACGCGACTCCACCTGAAGCGCTATGGAAAAATCGCATGCGTACCGCAAGCATATGGATGGATGATTACTACGAGTTGGCTGCCGC	TGGT1_104040	Name=TGGT1_104040;description=UDP-N-acetyl-D-galactosamine%3Apolypeptide+N-acetylgalactosaminyltransferase+T5%2C+putative;size=6050;web_id=TGGT1_104040;locus_tag=TGGT1_104040;size=6050	ATG to GTG	Met to Val
Writing NoAAchange
gb|TGGT1_chrV	175310	126, 37	T	1944.17	C	ACTCAAGTTATGTGGGCAAACAGCAGTGGCCTTGGATGTGCATACAGTTCTAAGTGTCGTACTGTTGTATGCAACTACTACCCACCAGGAAACTATATCG	TGGT1_014970	Name=TGGT1_014970;description=conserved+hypothetical+protein;size=3964;web_id=TGGT1_014970;locus_tag=TGGT1_014970;size=3964	TCT to TCC	Ser to Ser
gb|TGGT1_chrVIIa	2113563	122, 45	A	2165.91	G	CTCTCCAGTCTTGATTCTGAGCGACGTGACCTATAGCTGTGAATTCGCTCAGGCGTCACTCCTCCGGGCTCCTGACGCCGGTGATCCTGCGCTTGCCATG	TGGT1_016810	Name=TGGT1_016810;description=TBC+domain-containing+protein%2C+putative;size=7039;web_id=TGGT1_016810;locus_tag=TGGT1_016810;size=7039	CCT to CCC	Pro to Pro
gb|TGGT1_chrVIIa	2561705	108, 31	A	1580.55	G	GCATCAACGACACGAGACCAGCACTGCTTCCGCACCGAAACATCTTTGAAAACTTGTTGCAGGCACTCACCATCCGCCTGTCGCGTTTCTTCCAGTACTG	TGGT1_017530	Name=TGGT1_017530;description=ubiquitin+ligase+E3+alpha%2C+putative;size=18742;web_id=TGGT1_017530;locus_tag=TGGT1_017530;size=18742	GTT to GTC	Val to Val
gb|TGGT1_chrX	3759619	97, 31	A	1393.3	T	CGCGGCTCCGGACAGGACGAAGGCGAGGAGACAGCAGCAGCGCTGGCGCGAGGCGCAGGGAGACCAGGCGCTGTGGGTGACGGACTTCCCGCTGCGGAGA	TGGT1_077740	Name=TGGT1_077740;description=thrombospondin+type+1+domain-containing+protein%2C+putative;size=32005;web_id=TGGT1_077740;locus_tag=TGGT1_077740;size=32005	CGA to CGT	Arg to Arg
gb|TGGT1_chrXI	1200662	130, 27	A	900.337	T	GCCGGGTGATAATAGGTGGCCGTTGCTTGTGTGCGAAGAGGCTGCTGCGGAATCGCCTGTACGGGGTGACCAGGTGTTCCTGGAACGACTTGTGCAGTGT	TGGT1_087100	Name=TGGT1_087100;description=hypothetical+protein;size=1940;web_id=TGGT1_087100;locus_tag=TGGT1_087100;size=1940	ATT to ATA	Ile to Ile
Writing NoCDS listed
gb|TGGT1_chrIa	308285	116, 38	T	2061.66	A	TATACATATATAAACACTTACATGCATACATACCAACATACATGCATACATACACGCATACTTGCATACATACATACATACATATAAATAGATGTATATA	TGGT1_073750	Name=TGGT1_073750;description=cytochrome+C+heme+lyase%2C+putative;size=4723;web_id=TGGT1_073750;locus_tag=TGGT1_073750;size=4723	none	none
gb|TGGT1_chrIb	792752	25, 5	G	106.534	A	CTGGCGAAATCCTAACATACATATATATATATATATATATATATATATATGTATATATATGTATATATATGTACGTGTATAGGGTTTATATGTATGTATA	TGGT1_021570	Name=TGGT1_021570;description=ATP-dependent+RNA+helicase%2C+putative;size=7281;web_id=TGGT1_021570;locus_tag=TGGT1_021570;size=7281	none	none
gb|TGGT1_chrIII	2216569	134, 39	A	1929.91	G	CCTGGGACTGGCACTCTTTATTCACCACGGCGCAATGGCAGCGCTGCCGGACGTCCGCGGATACATGACAGACTTTTGACACACGGCTTCCTGGATCACG	TGGT1_006280	Name=TGGT1_006280;description=60S+ribosomal+protein+L17%2C+putative;size=2732;web_id=TGGT1_006280;locus_tag=TGGT1_006280;size=2732	none	none
gb|TGGT1_chrV	2484077	120, 38	T	2043.21	C	AGTGGAGGAGTAGGACATGAGCGAGAGATTAAAGTTGAGTTAGACGGGTATCTGAGTTTTTAGGGCACCTTTCTGTGATGCAGATGGGGCGACACATTCA	TGGT1_036670	Name=TGGT1_036670;description=hypothetical+protein;size=2821;web_id=TGGT1_036670;locus_tag=TGGT1_036670;size=2821	none	none
gb|TGGT1_chrVIIb	480525	126, 29	A	1331.66	G	ACAGCTGAGAGTCGACACAAAGCCTCCACGTTTCAACTGAGAATGCAGAAAACCTTCATCCGAACCGCGAAGCGTCAACTACCACGACCGCCGTTGCGTG	TGGT1_043780	Name=TGGT1_043780;description=conserved+hypothetical+protein;size=4669;web_id=TGGT1_043780;locus_tag=TGGT1_043780;size=4669	none	none
gb|TGGT1_chrVIIa	1593650	99, 31	A	1702.55	G	AGGAGGAAACAGAGGGAGAAAGAAAACCGAGACGAAACTCAGACGAAGGGAATGCATAGGAAGGACCCGATTGACATAAGAAGGACGTGAGGAACAATAG	TGGT1_063920	Name=TGGT1_063920;description=hypothetical+protein;size=6013;web_id=TGGT1_063920;locus_tag=TGGT1_063920;size=6013	none	none
gb|TGGT1_chrVIII	379624	132, 36	A	1613.77	C	TGAGAAGGGCCGAGACTTGAAGAAGCCGGGAGAGTGCGAGGCAGATGCAGAGAACAGACTCTGTGGCGAGGTACAAGAACATAGCGAGAAAACAGAGGAG	TGGT1_118080	Name=TGGT1_118080;description=autophagy+protein%2C+putative;size=7600;web_id=TGGT1_118080;locus_tag=TGGT1_118080;size=7600	none	none
gb|TGGT1_chrVIII	5057576	115, 21	A	1067.1	T	GAGAACAAGTATCCCTGCACTATAAACCAATACATATTCACATATAATATATAATATATATAACGGTGCAGGTGTATTTATAGAGAAAGGCGGAGATTTA	TGGT1_109470	Name=TGGT1_109470;description=conserved+hypothetical+protein;size=6622;web_id=TGGT1_109470;locus_tag=TGGT1_109470;size=6622	none	none
gb|TGGT1_chrVIII	6516500	131, 43	T	2130.7	C	ACGAACATCTGTGTGTCTCATTTCTCGCTGGTACGTTGCTCCGCTTTACATGTATCATTCCGTGTCTCCGCCTCTGGGTTTCTCTGTCTCTACCCCTATG	TGGT1_106430	Name=TGGT1_106430;description=hypothetical+protein;size=36463;web_id=TGGT1_106430;locus_tag=TGGT1_106430;size=36463	none	none
gb|TGGT1_chrVIII	6907484	104, 45	A	2232.78	G	CTCTCGTAGGTATAGAGAACGTGTTCATACGAACGCGGCGCTATCGACGGAAGGCTTACTCGGGGATCTCGGTTGAACGTTTCGATGGTAAAGTCCAGCA	TGGT1_060680	Name=TGGT1_060680;description=conserved+hypothetical+protein;size=6243;web_id=TGGT1_060680;locus_tag=TGGT1_060680;size=6243	none	none
gb|TGGT1_chrIX	263482	31, 8	T	129.115	A	ATATTTCTATTTATATATATATATATATATATATATATATATATTTCTATTTATATATATATATATATATATTTCTATTTATATATATATATATATATAT	TGGT1_056580	Name=TGGT1_056580;description=conserved+hypothetical+protein;size=13117;web_id=TGGT1_056580;locus_tag=TGGT1_056580;size=13117	none	none
gb|TGGT1_chrXI	326434	124, 38	A	2054.35	T	TTCCGTCCATCTGAGTCCTGGAGCTTGGAAAACATTAGAATCGGACTTCTATCGATTGAAAAAACAGTGGCTGAGTGCAAGGTGTTTCTCCCAGTAGAAA	TGGT1_085500	Name=TGGT1_085500;description=hypothetical+protein;size=5263;web_id=TGGT1_085500;locus_tag=TGGT1_085500;size=5263	none	none
gb|TGGT1_chrXI	5171909	100, 30	A	1535.88	C	TACAGCGGGGAGGCAACGTGACTAGTCATTCGCAAAGAAGGCCGACTCAGAAGCGAAACGCGTCTTTTATTTCTGTGCTTTTCCTGTTCCTTCCCTGGAC	TGGT1_094590	Name=TGGT1_094590;description=conserved+hypothetical+protein;size=4665;web_id=TGGT1_094590;locus_tag=TGGT1_094590;size=4665	none	none
gb|TGGT1_chrXII	1471346	78, 14	A	313.034	C	ATGCACTTGCATACGCATATATGTATCTCTCTCTCTCTCTCTCTCTCTCTATATATATATATATATATATATATAAACCACATTGACAAGCAGTCGTCGG	TGGT1_029390	Name=TGGT1_029390;description=NBP2B+protein%2C+putative;size=30088;web_id=TGGT1_029390;locus_tag=TGGT1_029390;size=30088	none	none
gb|TGGT1_chrXII	1869367	121, 46	C	2363.59	T	AGTCCGGTTTTCAGGCGCAGCTTGAGCAAAAAAGAGCTCTTGAAAACAAACTGGCTTCTTGCAACAGGCTGTGCTTAGTCGACGCTACCGATTGCGCCAG	TGGT1_028670	Name=TGGT1_028670;description=conserved+hypothetical+protein;size=3515;web_id=TGGT1_028670;locus_tag=TGGT1_028670;size=3515	none	none
gb|TGGT1_chrXII	2886300	113, 40	T	1950.82	C	GTGGCGTTCTGTTAGTGACGAGGAAAGAGAATACCGTGAGGTAGACAGTTTCCTACGGGTCGAGAAAATATGGGTGCAGGGAACGATTCACGGGCGTGGA	TGGT1_026580	Name=TGGT1_026580;description=cytochrome+C1%2C+putative;size=4266;web_id=TGGT1_026580;locus_tag=TGGT1_026580;size=4266	none	none
gb|TGGT1_chrXII	4751143	117, 37	T	1773.26	C	GAGTTCTACTTTGAACTGAGGATTCAAGGAGGCACAGCGACCGTCCTGTCTCCCTGAAATGACCCGCGACTCAGAGCTGTATCTCTCAGAGTCGCCACAG	TGGT1_101300	Name=TGGT1_101300;description=conserved+hypothetical+protein;size=5280;web_id=TGGT1_101300;locus_tag=TGGT1_101300;size=5280	none	none
Writing no Annotations
Chr	Pos	Depth	Reff	Prob	snp	Flanking 100bp	none	none	none	none
gb|TGGT1_chrIa	505265	124, 44	T	2308.27	A	TCTGTTTCGCATGCGTTTCTACGTCTTCAACGCAGACTGGAACCCCCCTATTCGCAGGATGAAAGAGAGAGCGCATAACATTGAAGTGCTTCGGCAACAA	none	none	none	none
gb|TGGT1_chrII	2123562	119, 31	T	1535.13	C	TCTTTACGGCCTGCGCTCCAAATAAGCCTCGCGAAGTTCGCGACTTGACGTGCGTGTGTTGCCTGACTCTCTCCGAGGTATTTTCTTGCTTCGCTTGTTT	none	none	none	none
gb|TGGT1_chrIII	632286	142, 28	A	1162.62	G	TCGCTGCAGACTCACCAGGTGACTCGTCAGGTTCTCCATGTGACGAAGCCACTGGATCTGCAGTTGCCGAGCCTCCCTGGGTGGCGAAAGAGTCTCTGCT	none	none	none	none
gb|TGGT1_chrIII	1903112	137, 33	A	1710.08	G	GGTGCCTCTCCGTGGAGTGCTACAAAGCAACAGCAGCGGTTATCCCCTAGAGAGAAAAAGTAGTTTGCCGGGAAAACCAGCCCCAAATTTAGGCTAGCTG	none	none	none	none
gb|TGGT1_chrV	2578571	129, 27	T	1291.41	A	GGACAGGGTGACAAGCGATACTTGCCGACTCTTCGAAACCAAAAAGGTCTTGACCAGTGTCTGGGGAGAGGAAATTTCGTAAAATCAGACACTTGATGAC	none	none	none	none
gb|TGGT1_chrV	2944391	129, 35	G	1890.51	C	GGTGCATTTTCTCTCAGCTCTTCTTCGACCAAATAGTTTTAGAAACCACAGAGACACTCGATTACCTGTGACAGCGAGTCTGAGGGAGCAAGAACGCGAG	none	none	none	none
gb|TGGT1_chrVI	2967220	119, 30	T	1555.11	C	GGACCTCCGCGTTATGCTGAACTACTTCTAGCACAAATGAGATACTCCCATATTGTTTAATGGTGACGCTAATTTCTGTCGAAAAAGATCTGAGCGCGTT	none	none	none	none
gb|TGGT1_chrVIIb	2971474	108, 35	A	1781.5	T	TATGCCCCAGAATAGCACACAGCAAAGCGCATTTTTTCCTTGTCCACCGCATCACTCCTTTTCCCCGCGTTGATGGCTTTGCCGTCTCCCGCGAGCTGGA	none	none	none	none
gb|TGGT1_chrVIIb	4281930	149, 36	A	1661.94	G	CGGGTGGGAATCAGTCGGACCTTCAGGGCTTCTCTAAGAGGCACCCTGCAACTGTGGTGAATGGAGGCGGCATCGTATTGTTCGTGAAATTTTTACATCC	none	none	none	none
gb|TGGT1_chrVIIb	4744929	99, 32	A	1722.91	G	GGAAAGAAGGAGCAAGAAAGGAGAAGCCCCAACAAGACCGCCTAGGATTCAGTCGTCGAGGAAAAGGAGATGCACAGCAGTGTTGTCAAGTGATGATGAG	none	none	none	none
gb|TGGT1_chrVIIa	20431	108, 38	T	1023.4	A	CACCCATGAGACAACAGTTTCAGCTCCCCGAATGGCAGACCAACGACCACTTATCGTACCACTCATTGCTCCCTGTGATGTCCACCTGTCACCACACTGG	none	none	none	none
gb|TGGT1_chrVIIa	863664	114, 30	G	1486.39	A	GACCGGCCGTGTTTCTCTGTGGAGAAGAAAGTGGTGAAGCTCGAGGCAAGGAAATCGACTACGATCAGCGTTCAGGTGAAGCCCGACGCGCGCGATGCAG	none	none	none	none
gb|TGGT1_chrVIII	6236921	112, 34	T	1724.48	A	TCTGCAGAAAACTGATGCCCGATATCTGGGGTCTCCTTCAGCACCACAACTGGCCTTACCCGAGAACTCAGTCGCGGAAACAAGGGTGTTTCTCCTCGTT	none	none	none	none
gb|TGGT1_chrIX	985163	121, 44	A	2294.11	G	CGCGAATCAAAAAAGAAGACGGATAACCAGGTAACCCTGTCGCGCTCGCGAGTAAGAGCAATGCAACACATCCCAGTCGAGAAGCAGACGACAGTCTCAC	none	none	none	none
gb|TGGT1_chrIX	994269	99, 31	A	865.741	G	AATGGAGAACCACTGTACACGGCGAAAAAATGAATTTCGGGGAGAAGAGGACCCAAGGATGTTGACTCGTACTCCATTACGCCATTCAGATTTGCCGCTT	none	none	none	none
gb|TGGT1_chrIX	1879359	121, 26	A	1177.48	G	ATAAGCATCGTGAAGCTCGGCTCGTGTCAGTTGACAGCGAAACAGGATTAAAATAGATGACATCTCGACTCTAAGACCCTTTGTTATGCAGAAGCAATGG	none	none	none	none
gb|TGGT1_chrIX	3359972	135, 41	A	2223.11	T	ATAAACTTAAGACTGGTTCGAATGCCACAGCGTGACCCGAAACAGTCACCAGATTCGAGAAAATCGTCAGACACCCCAAATGTACAACTGTCGAATTGGT	none	none	none	none
gb|TGGT1_chrIX	4122688	103, 34	A	1751.08	C	TTCGTTGTTGATGCAAAAAAGGCAGCAAACACGGGATACTGGAAAAGCAGAAGGATCCGGTTGCCTCACGAAAGGACAAATCTAGAGTGACAAGCGGGGG	none	none	none	none
gb|TGGT1_chrXI	2334237	114, 37	T	1785.61	C	AAAGGCACATGACCAAGGCGATTTTTTTTATTTTCTGGTTCATCCGGCTATCCACCAGTGTTGCTTCGGTCGATCGAACGCCAGAAACCAAAACACCTGT	none	none	none	none
gb|TGGT1_chrXI	2768362	107, 23	A	1077.04	T	CTTGCACGCTCACTGCTTTTCAGAGACAAAGAGAAGACAGAGACAGGGGAATCCAAACACTCGTCGCCCACAGAGAGAAGCGCGTACAAGCCGGCGCCGC	none	none	none	none
gb|TGGT1_chrXI	4170239	102, 34	A	1738.07	G	AGGCGGCGCGACACCCGCACCAAATATAAGCCAAAAGGTTTCTACACAGGAACAGGGACGACGGCCGTGGGCTTTTGCTTTGAACCCTTTCGCAGGACAA	none	none	none	none
gb|TGGT1_chrXI	4242510	109, 38	A	2053.56	G	CCGTTATGTTGTAGGATATGTGAGAAGAATCGATCACGAGCAAGAAAGCAAGCCAAATCACATTTTGGAGTGTAGCGCACTTTAAGGTCTTCCTTAATGC	none	none	none	none
gb|TGGT1_chrXII	358902	141, 29	T	1048.86	C	TGAGGCTTTTGTGCTCCTCCACATCTTTAAAATATCCTTGTCAGTCTTCGTTTCTGGAAAGATGTGAAGGAAAATCTTTCTCGCTCGACAGGTATGAGAG	none	none	none	none
gb|TGGT1_chrXII	2840869	137, 38	A	1364.86	T	TGATGGCACATGCAGATGAATTTGCCGAAGAATCGAGGAGTCAGGTTCCCAGAAGCAAGAAGGCATCCTGCCGAAGAATCCCAACTCGGGCTTTCCGTCC	none	none	none	none
gb|TGGT1_chrXII	6280743	123, 48	A	2348.69	G	ACAGGACGACAAAGACTGGCGTGTGTGACTCTGAAGGAAGAGTTGCGACAACAGGCGGCTGCAACGGTCGCCTACGGAAAACCACACAGTTGCGGTAAAA	none	none	none	none
gb|TGGT1_chrXII	6514914	93, 20	A	977.607	T	TATGATTATATATATATATATATATGTTATATATATATATATGTATATGTATGTATACCTGTTGAGAGAGCAGAGGATGAGCAAGAGGGATATCGAGACA	none	none	none	none
gb|TGGT1_chrXII	6563005	120, 40	A	2010.42	G	GGACGCCTACAGCGCAGCACACGTTGGCAGGAACGAGGCCAAAGCAAGAAACGGTGGGGAAAGGACAGATCCTGAAGTCTCAACACTGTAGAGATTTCTG	none	none	none	none
FE-N3
Chromosome	Pos	Depth(Parent, Mutant)	Ref	Prob	Snp	Context	Gene	Gene annotation	Codon Change	AA change
Writing AA changes
gb|TGGT1_chrVI	3195297	142, 81	T	4230.49	C	ATCGCAGCGGTTGCTTAGGCTCCTTGCGTACGACTCACCACGAAAGCAAGTTCCGCAAACGACTGCTTGCTCCAAGCTTCTGGATCGGACCAAGACGACT	TGGT1_045600	Name=TGGT1_045600;description=conserved+hypothetical+protein;size=612;web_id=TGGT1_045600;locus_tag=TGGT1_045600;size=612	ACT to GCT	Thr to Ala
gb|TGGT1_chrVIIb	2638825	136, 79	A	4544.51	G	TGCATCGTAGAAGACACCGATTAGCGTATGTTTTGCCATCAACACCACAAACAGGCTCTGAAAGTGCAAATTTGCACTGACATGTTGATCCGCACTCACC	TGGT1_010230	Name=TGGT1_010230;description=follistatin%2C+putative;size=2846;web_id=TGGT1_010230;locus_tag=TGGT1_010230;size=2846	GTT to GCT	Val to Ala
gb|TGGT1_chrVIIa	2672966	110, 84	A	4646.66	T	TCGTCGACGAGATCTCCGTGACACATTTCCGGTTTCGACGGAGTTTGAATATCATTTTCTTCCTTGCATGCAATTTTCTGCAGAGGCTGATACCCGGATC	TGGT1_017680	Name=TGGT1_017680;description=conserved+hypothetical+protein;size=7219;web_id=TGGT1_017680;locus_tag=TGGT1_017680;size=7219	GAT to GAA	Asp to Glu
gb|TGGT1_chrVIII	1195981	114, 77	A	4085.09	G	TCAAGTCGCGCTCGGTGTAGGCCTTCTCGTGGTGGGCGAGAAAGTCGACGATTATGATTTGGTCGTCGTCGCAGAAGAGCCGAGAGGCCGCGGTCAAGAA	TGGT1_116710	Name=TGGT1_116710;description=transcription+initiation+factor+iie%2C+alpha+subunit%2C+putative;size=3604;web_id=TGGT1_116710;locus_tag=TGGT1_116710;size=3604	ATC to ACC	Ile to Thr
gb|TGGT1_chrX	3535289	125, 87	A	4310.51	C	GGTACAGCCCTCCGGGGAAGATCCGGAGTTGCTTGAACCCGGGGGCGCTGAAGAAGAAACAGACTGGGAAGGATCGGCCGCAGAAGAACAGAAGAATGAA	TGGT1_078140	Name=TGGT1_078140;description=conserved+hypothetical+protein;size=13214;web_id=TGGT1_078140;locus_tag=TGGT1_078140;size=13214	TCA to GCA	Ser to Ala
gb|TGGT1_chrX	5762351	99, 80	T	4122.74	G	GCCCTTGGAGTGGATGAACACCATCAGCTTGTTCACCTGCGTGATCTCGTTCTGTTCCAGGCGCAGCCAGAGCGGCACCAACTTCCCCTTGCGACCCACG	TGGT1_068510	Name=TGGT1_068510;description=hypothetical+protein;size=6663;web_id=TGGT1_068510;locus_tag=TGGT1_068510;size=6663	AAC to CAC	Asn to His
gb|TGGT1_chrXI	244077	124, 97	A	5139.14	G	TGTCAAACAGCGCAGCGTCATTAGATGCTGCTGTTGACAACCAAAAGAAAACAGAATTCGCCGTCGCTACGCTCACAACCGAACAAAGTAAAGTCACTCT	TGGT1_085220	Name=TGGT1_085220;description=conserved+hypothetical+protein;size=4284;web_id=TGGT1_085220;locus_tag=TGGT1_085220;size=4284	ACA to GCA	Thr to Ala
gb|TGGT1_chrXII	2047791	135, 78	A	4473.82	T	ACAGCATTTGCTGCTTCTCTAAGACTTGGTTGTCCGGAGTCAGCGCGAGAATAAGAGAAGTGTATGACGCGCGGCTGAGGGGAACGAAGACAGCCATTTG	TGGT1_028350	Name=TGGT1_028350;description=conserved+hypothetical+protein;size=9990;web_id=TGGT1_028350;locus_tag=TGGT1_028350;size=9990	ATT to AAT	Ile to Asn
Writing NoAAchange
gb|TGGT1_chrVI	1262957	126, 70	A	3950.64	G	CACTCCGACGACGAAGGCAACAGCGAAGAAGACGCGGAAGAGAGCGAAGAAGATTCAGGCAGAGACGACCCTGAAGAAGAGGACGAAAGCAGTGGTGAGG	TGGT1_050470	Name=TGGT1_050470;description=hypothetical+protein;size=1167;web_id=TGGT1_050470;locus_tag=TGGT1_050470;size=1167	GAA to GAG	Glu to Glu
gb|TGGT1_chrVIIb	2645170	109, 95	A	5107.39	G	TTCAGAAGGCGTTGTGGACTCCGAGGAGGCCCAACAGGACTCACGAGAAGAATCGCCGGTCTGCAAATCCCCGAGGAATAGGTAAGTAAAGGCACACGGC	TGGT1_010240	Name=TGGT1_010240;description=conserved+hypothetical+protein;size=3119;web_id=TGGT1_010240;locus_tag=TGGT1_010240;size=3119	ATT to ATC	Ile to Ile
Writing NoCDS listed
gb|TGGT1_chrII	1448021	115, 96	A	5259.72	G	AAGTGACAAGAAGAGAGACGATAACGGTAACACTCCGAGTGCCGAAGAAGATGGTCCTTTGACGACCGACGGTTGTTTACTGACGAGACATACAACGAAT	TGGT1_053740	Name=TGGT1_053740;description=conserved+hypothetical+protein;size=13262;web_id=TGGT1_053740;locus_tag=TGGT1_053740;size=13262	none	none
gb|TGGT1_chrIII	576059	138, 91	A	4564.17	T	AGGGAGAAAGCAGACGCGCGGACTCAAGAGCGAAGAGGCAAGAGAAGAAGATACGCCTGAAGAGAGAGGAAAGCGAGGCGAAGAAAAGGAAACGAACGGG	TGGT1_001350	Name=TGGT1_001350;description=GPI+transamidase%2C+putative;size=7678;web_id=TGGT1_001350;locus_tag=TGGT1_001350;size=7678	none	none
gb|TGGT1_chrIII	1335512	144, 103	T	5586.95	C	GAGAGGAAACGCGAATCTGTCAGCCCAACGGACAAAGTCTCTGGAACCATTCGTGGCTTCTTGGGATTTTGTCCAAAGACTGGAGTTCTCCGACACGCCT	TGGT1_003210	Name=TGGT1_003210;description=conserved+hypothetical+protein;size=18039;web_id=TGGT1_003210;locus_tag=TGGT1_003210;size=18039	none	none
gb|TGGT1_chrIV	1129906	133, 95	T	5151.6	C	CCTGCGCCTGTTGGAAGAAGAACAAGTGCTTCTGAAACAAGAAGATCAAGTGAGAAGAAAGGACGAGTTTTCCGCATTCGTTTCTGGCTGTTTCACATGG	TGGT1_122410	Name=TGGT1_122410;description=ABC+transporter%2C+putative;size=9247;web_id=TGGT1_122410;locus_tag=TGGT1_122410;size=9247	none	none
gb|TGGT1_chrV	2022689	127, 88	T	4765.91	C	GGCAAGCACGAAACCATAGGTCCCGTCAGAGTCTTCGATGCGTCCTTCTGTCTCCAGAAGCAGTCGGCGTCCTTAGTGGTACACCGACGCTGTCTCTGGG	TGGT1_037370	Name=TGGT1_037370;description=phosphoglucomutase%2C+putative;size=10450;web_id=TGGT1_037370;locus_tag=TGGT1_037370;size=10450	none	none
gb|TGGT1_chrVI	2260423	125, 94	T	5071.17	C	GGTCTGCATCGGTTTCGACGGATTAGTGTCGATCTAGATCTTTGTGCTTGTCTCTGAACTTTTGCCTTTCGCCGCGGCGCCGCGGGAGGCCCTGACGCGT	TGGT1_047130	Name=TGGT1_047130;description=conserved+hypothetical+protein;size=20420;web_id=TGGT1_047130;locus_tag=TGGT1_047130;size=20420	none	none
gb|TGGT1_chrVIIb	4777755	122, 78	C	3911.15	A	AGTAGAAAGAGACGAGACAGCAGCGCTGTGGCTCCTCTGGTGAGGGAACACCGCAGACAAGAGGAGAGGAAGCTGCACAAGTCCCCGACTTCGACACACC	TGGT1_076890	Name=TGGT1_076890;description=GTP-binding+protein+HFLX%2C+putative;size=7388;web_id=TGGT1_076890;locus_tag=TGGT1_076890;size=7388	none	none
gb|TGGT1_chrVIIa	947818	104, 96	A	5048.36	G	CATACAGTCTAGAAGAAGATACGAGTTTGGAAGAAGAACGGCTTGAAGAGACCGAAGAAGCGAGATTTGAAGAAGACGAAGACCGGAGGACTGAACAAGC	TGGT1_062340	Name=TGGT1_062340;description=conserved+hypothetical+protein;size=5144;web_id=TGGT1_062340;locus_tag=TGGT1_062340;size=5144	none	none
gb|TGGT1_chrVIIa	1042181	83, 59	T	3138.55	G	ATGGTTGATACGAAAAGGGAAGAACAAGTTCGTTGTCAACACGAACAGCCTTAGAGGTCGGTCTGAACCAAGGTGCGTCGGCCTTGTATATCTAGACTGG	TGGT1_062480	Name=TGGT1_062480;description=cytochrome+C+oxidase+assembly+protein%2C+putative;size=4241;web_id=TGGT1_062480;locus_tag=TGGT1_062480;size=4241	none	none
gb|TGGT1_chrVIIa	3034174	91, 62	A	3075.91	G	GCTCAGCAGCTGCAAAACCGACAAACAGAAGGAAGTATCAGGACCAGAAAACTCGACGAATCCATCCAAACCGAGAATGCCACTGCCACCCCACAGACTT	TGGT1_018200	Name=TGGT1_018200;description=conserved+hypothetical+protein;size=4168;web_id=TGGT1_018200;locus_tag=TGGT1_018200;size=4168	none	none
gb|TGGT1_chrVIII	1391207	130, 85	A	4618.08	G	TTTGTTGCCTTCAAATCGTGTGCTGCCGTCGCCGCGTTTGTGAAAACTTCACAGCTTCTACGAAGGATTCGTCTCCCTTTTGCAGTTGCTCCGTTTCAGC	TGGT1_116280	Name=TGGT1_116280;description=conserved+hypothetical+protein;size=1284;web_id=TGGT1_116280;locus_tag=TGGT1_116280;size=1284	none	none
gb|TGGT1_chrVIII	4244278	116, 68	T	3509.6	G	GCGCCGGCGCCCCCTCCCGAGAACGAGAATTCGTGAAGCGCTCACCTCCCTTTCTTCCGCGTTTCTCCCTTCCTTTTCTCCCATTAACAAGAATCAGGAG	TGGT1_111000	Name=TGGT1_111000;description=conserved+hypothetical+protein;size=7520;web_id=TGGT1_111000;locus_tag=TGGT1_111000;size=7520	none	none
gb|TGGT1_chrVIII	4863990	102, 69	A	3504.14	T	AAACCAGAGAGGGCGTCGGCCCGCGTCGAGGGCGACGCCCGTGAAACGCCAAAACTATGGAAAGAACCCAACAGAAAAACCCGCTCGAGCAGAGCGCTCG	TGGT1_109780	Name=TGGT1_109780;description=conserved+hypothetical+protein;size=20548;web_id=TGGT1_109780;locus_tag=TGGT1_109780;size=20548	none	none
gb|TGGT1_chrIX	204667	120, 81	C	4551.98	A	AGAGACTACGATGAATAGGGCAAGCCAAGGAAGGATGCGTCAGGAGAACACAACTGAAGGGAAAGGTAACTAGCGAATAACAGAAGCAAGACGAGTGGTG	TGGT1_105710	Name=TGGT1_105710;description=conserved+hypothetical+protein;size=4755;web_id=TGGT1_105710;locus_tag=TGGT1_105710;size=4755	none	none
gb|TGGT1_chrIX	204670	120, 83	C	4302.76	A	GACTACGATGAATAGGGCAAGCCAAGGAAGGATGCGTCAGGAGAACACAACTGAAGGGAAAGGTAACTAGCGAATAACAGAAGCAAGACGAGTGGTGACA	TGGT1_105710	Name=TGGT1_105710;description=conserved+hypothetical+protein;size=4755;web_id=TGGT1_105710;locus_tag=TGGT1_105710;size=4755	none	none
gb|TGGT1_chrIX	2435130	129, 68	A	3209.94	T	AGAAATTCCCGCATTCACAAGCAAAAAAAAGCCGACGCTATTCGCACGTCACAGCCGCAAACCGCCCCACGTCTGTTACGAATCTCGCCTCCTTTGGGTG	TGGT1_033530	Name=TGGT1_033530;description=rab11%2C+putative;size=3328;web_id=TGGT1_033530;locus_tag=TGGT1_033530;size=3328	none	none
gb|TGGT1_chrIX	2683208	101, 73	A	4102.59	T	ACCATCATTCCACTCGCAGGTCCTTCTCGACACACCTGAAAGACAAATTTACTTCTTTCACGTATGCGCATATAAAGCGATGCGAATGTACACCTGCGTC	TGGT1_032960	Name=TGGT1_032960;description=bsu-protein+phosphatase%2C+putative;size=10130;web_id=TGGT1_032960;locus_tag=TGGT1_032960;size=10130	none	none
gb|TGGT1_chrIX	5265796	106, 79	A	4158.36	T	CCATGTATCTTGTACGAAACCGACAAGGACAGACAACTGTTCGCGAGTTCAGCCTCCACTCGGCTATCGAACGCAGCCCTACGCGTTTGTTCTCAGCTGT	TGGT1_040730	Name=TGGT1_040730;description=conserved+hypothetical+protein;size=2341;web_id=TGGT1_040730;locus_tag=TGGT1_040730;size=2341	none	none
gb|TGGT1_chrX	3961794	112, 76	A	2198.32	T	GACGATAAAAAAAACGACACGAGGAGAGGATGGAGACTGCAGATGTAGAGAATAAGAGGCGAGCCACAAGTTCGTGCCACTGGAAAAGCTCAGAGAAGGC	TGGT1_071890	Name=TGGT1_071890;description=conserved+hypothetical+protein;size=12885;web_id=TGGT1_071890;locus_tag=TGGT1_071890;size=12885	none	none
gb|TGGT1_chrXI	3489225	109, 81	A	4272.81	G	TCGCAGGAGACAAGACGCTGGCGGAGCTGAAGGCCAGCATTAGAAAGGACAGCACAAAAGGAGGCAAAATGCAGGGACGCGACCCGATTTGCCAGTGGCG	TGGT1_090660	Name=TGGT1_090660;description=conserved+hypothetical+protein;size=2008;web_id=TGGT1_090660;locus_tag=TGGT1_090660;size=2008	none	none
gb|TGGT1_chrXI	5489063	135, 95	C	5073.55	T	TCCTCGCTCTGCGCCGTCTCGGCGTTCTTCTCTCTTGTGCCCCGGGGCGACTTCCATCTGATCTCGACGAAGTCTCCTCTGTAGATGTGGAGGCGGTTGC	TGGT1_056110	Name=TGGT1_056110;description=conserved+hypothetical+protein;size=6479;web_id=TGGT1_056110;locus_tag=TGGT1_056110;size=6479	none	none
gb|TGGT1_chrXII	1181692	124, 93	T	5029.96	C	ATCTGTCTCTGCTGTCCCCGCTGGCCTCTCCGTGTATCTTCTTTTCCTAATGCTTCCCTCTCCATCGAGCGGCCGCAATCGGGCGGCAGTCCGCCTCGCA	TGGT1_030050	Name=TGGT1_030050;description=conserved+hypothetical+protein;size=5478;web_id=TGGT1_030050;locus_tag=TGGT1_030050;size=5478	none	none
gb|TGGT1_chrXII	2806908	114, 79	A	4252.73	T	TTCGCACGCGCAGACAAATCTGTTACGTGAAGAGGGAACAACTCGAGTGCAGGTTGCCTTAGAGCTTCTCCATGCAGAGATGTCATCACACGCAGCTGTG	TGGT1_026710	Name=TGGT1_026710;description=CRAL%2FTRIO+domain-containing+protein%2C+putative;size=4034;web_id=TGGT1_026710;locus_tag=TGGT1_026710;size=4034	none	none
gb|TGGT1_chrXII	4211868	114, 66	A	3337.43	T	CATCGGTTCTTTTTGTCCGGTGTGGATGCATCAGCGAATGAAAGAGAGGAACCAAGTGAGAAAGCGAACTGGAGAAAACGGACCTGTCCCAGTCAACGTC	TGGT1_100310	Name=TGGT1_100310;description=conserved+hypothetical+protein;size=3962;web_id=TGGT1_100310;locus_tag=TGGT1_100310;size=3962	none	none
Writing no Annotations
Chr	Pos	Depth	Reff	Prob	snp	Flanking 100bp	none	none	none	none
gb|TGGT1_chrII	440492	109, 76	A	4074.43	G	CCCAGAGTTCCTAGTGAATTCAAAAGAGAAAGAGAAACGAGGCCACACTCAAAAGGTCGCAAGCACTGCCTCAGCAAACAAGCACAAGAAGAAGGCGAGA	none	none	none	none
gb|TGGT1_chrII	469750	117, 92	A	4822.89	T	TCTTGGCTCGAGCCAGCCCGCGGATGTCTTCGGATCCCGGTGGCAAGACAACCAGTGAAGAAACACCACCGAAAATCGAGAGAACGAAAAACACTGCTAT	none	none	none	none
gb|TGGT1_chrV	454448	110, 107	T	5743.33	A	CACAATCACGTTAAACAGTAATCATCCGTGAATACGATTGAGCGTCCTCTTCATCAGCGGTGTCGTCGTTTTCGACTTCTCCACTGTAACCATAGATCGT	none	none	none	none
gb|TGGT1_chrVIIb	2296168	126, 88	A	4411.93	G	ATGAGGGACGGAGAACCGCAGGTGGAAAAAAACAGAACGCTGCATGCACAACGACACTGACGAACGACGGAGAGCAGAGACTTCGCGAGAGACAGAGAAC	none	none	none	none
gb|TGGT1_chrVIIa	1244248	152, 87	A	4902.52	G	TCTGTGTCTCGAGTCGGTGAAGAGAGAGAAATCTGGAAACATTCGTCTCGACTCAGGTGGACATCTGAGTGTTCAGTTGAGAGAAAACGGCTTTCTGATT	none	none	none	none
gb|TGGT1_chrVIII	3079962	129, 59	A	2277.58	G	TTATGCAGAAGCATGGTCTTGCGCCGGTCACATTAGTTTCATCTCTACCGAACAAAAAGCGTGACACGGAGCAACCCGCCGCTAGCATTATTATTACAGT	none	none	none	none
gb|TGGT1_chrIX	22211	13, 13	T	219.249	G	AATGATATGCGAAGAGAGTGCAGCGTAGTGTTTCTAGAGAGAAGCGTCGGTGGCACACCGCCATATTTGTCGCTGTCGCCTAGCGCTTCGTGGGAGTCAC	none	none	none	none
gb|TGGT1_chrIX	4708366	118, 85	A	4223.82	G	GACACGATACTTCGTCGGTGTGCGTGTGTGAGTGGAAATTTACAGGCTGTAATGTGATCACGCGTGGGAGCAGTCACCAGCCTTCCGGTCTTACTCGATT	none	none	none	none
gb|TGGT1_chrIX	5165567	96, 73	C	3748.67	G	CATCGGGCTGCGTAGCGGCATCGAATAAGGGAGAATGACCGTTCCTTTCCCCGGACGGGTTCTGTACAAATCACGAACTCGAGAATCTGCAACGCTCAAG	none	none	none	none
gb|TGGT1_chrX	3175470	114, 75	G	3767.55	C	TTGCCCCCGCGCAGACAAACCACACAGAGCAGCAAATGATTTTTTCGCGGGACTGCGAGTCGCCCGACTCTAGCTTTGCGTCTTTCTGCCTCCACCTCTC	none	none	none	none
gb|TGGT1_chrX	5631215	123, 75	A	4173.23	G	GAGAACCGGGTCCGCAAGTGGCGCTCCGTTTGAAAGAGTTCTGTCCCGTGAGATATCCAAATCAATCTGTGATTTAGGTGCACTCACCCCAGAGTCGTCA	none	none	none	none
gb|TGGT1_chrX	5957913	130, 67	A	3674.36	G	CGGTTCACAGCCGAGGTGGACGAAGCAAACTTGAGCACTTTGTTTCTCAGAAACCATGCAATAGGCTTATGCTCTTTGAGGTTCTCCATTTGTTGAGACG	none	none	none	none
gb|TGGT1_chrX	7137548	139, 82	A	4767.97	G	GTGCTCACTCTTGTACCAATATCAAGTTCGGGAAGAGGCATTTGATGAAGATAATCTTCGTGCAAAACGGCAAATGTCAAAGTGAAAAGGAAACCTGGCA	none	none	none	none
gb|TGGT1_chrXII	5795086	128, 88	A	4705.06	G	GAAGCTGCCGCTGCCGTATTCTCTGTGGTTGGAGAAGTCTGCTCTGCCTCACATGAAAAATTCGCGGTGGTTCGTCACGTGCTCAGCATTTGCCAAAGCA	none	none	none	none
gb|TGGT1_chrXII	6198684	119, 88	A	4974.99	G	TGCGCTCTCGCTGCGATGTCCAGAGCGTGTACAAAGTTAGTTTCATTTCTAGTGTGTTGCGCTTAGTGAAGAATAATACAAAAAGATTCCGTTTATTTGC	none	none	none	none
SBR1
Chromosome	Pos	Depth(Parent, Mutant)	Ref	Prob	Snp	Context	Gene	Gene annotation	Codon Change	AA change
Writing AA changes
gb|TGGT1_chrII	1785385	36, 19	A	1154.98	G	CCAGCATAATTTGTTTGCCGATCTCATCCCTCTTGCGCTTGAGGTCCTCTATGCACTTGAGGAGTTCATTGCCGCAGTTAGACAAGTTCGTCGGGTGGTG	TGGT1_096790	Name=TGGT1_096790;description=conserved+hypothetical+protein;size=1468;web_id=TGGT1_096790;locus_tag=TGGT1_096790;size=1468	ATA to ACA	Ile to Thr
gb|TGGT1_chrIII	98286	49, 34	G	2049.95	C	ATTTGACGATGGACTGTGCGTCGTTGGTGTCGACGAATCGCCTGGGGTTTGGCATGCTCGACCTGGCTGAGTTGAAGCTTCTGGACGAGAGTGTGCTGGC	TGGT1_000370	Name=TGGT1_000370;description=phosphatidylinositol+3-+and+4-kinase+domain-containing+protein%2C+putative;size=9754;web_id=TGGT1_000370;locus_tag=TGGT1_000370;size=9754	GGC to CGC	Gly to Arg
gb|TGGT1_chrVI	2112257	45, 18	T	1049.44	C	CACCCGGGTTCAGAGGGACTTCCTCTCGAGATGACACCACTGCTCTTTTGTCCTCGATCGTCGCCCTTCGTCAAAGAGGCACTCTGACGCTGTCCTGGAA	TGGT1_047300	Name=TGGT1_047300;description=conserved+hypothetical+protein;size=13461;web_id=TGGT1_047300;locus_tag=TGGT1_047300;size=13461	TCC to CCC	Ser to Pro
gb|TGGT1_chrVIIb	1071635	30, 26	G	1593.97	A	TCTACGGGTACGACTACCTTCTCATGCTGATCGTGATGACCTACAACGTAGGGCTCTTCTTCGCTGTCACGGGAGGCCTCGCTCTGGGCTTCTTCTGCTT	TGGT1_007380	Name=TGGT1_007380;description=ctr+copper+transporter%2C+putative;size=2857;web_id=TGGT1_007380;locus_tag=TGGT1_007380;size=2857	GGG to AGG	Gly to Arg
gb|TGGT1_chrVIIa	192009	56, 25	T	1483.64	C	GCACGATGTCGGACCCTCCAGAGGCGAGGCCCTGCAAGAGATCCTCGAACTCGGCATTCCTTCACTTCCTTCTGCGTCTTCCTCTTGCGCTCGACGAGGT	TGGT1_072670	Name=TGGT1_072670;description=conserved+hypothetical+protein;size=18229;web_id=TGGT1_072670;locus_tag=TGGT1_072670;size=18229	AGT to GGT	Ser to Gly
gb|TGGT1_chrVIII	799729	38, 18	A	1043.72	C	CTTCACGAGCGAGTTGTTCTTCTTCCGCCTCCTTCCTCTGGGCTTCCTGCAGCTCTCTCTGCAGCTCCGCTTCCCTCTCCAACAGCGACTGTCGCTCAGA	TGGT1_117500	Name=TGGT1_117500;description=dpy-30+motif-containing+protein%2C+putative;size=6359;web_id=TGGT1_117500;locus_tag=TGGT1_117500;size=6359	CTG to CGG	Leu to Arg
gb|TGGT1_chrVIII	2000828	55, 24	G	1345.14	C	ACATCACAACGGCCGGACGCAGCGTACGGACAGTTGAAGCTACCGCAGCAGTCCGCACGCGCAGCGCCCCCTCGTCGAGGCCGTCCAAGTTCCTACACAC	TGGT1_115340	Name=TGGT1_115340;description=endonuclease%2Fexonuclease%2Fphosphatase+domain-containing+protein%2C+putative;size=2822;web_id=TGGT1_115340;locus_tag=TGGT1_115340;size=2822	ACT to AGT	Thr to Ser
gb|TGGT1_chrVIII	4787763	50, 36	T	2205.41	G	TCTCCTGCGCCGAAGAACGACGAGACACGGTATGGAAGTCCGTTCGTGTTTCTGAAGGCAAAGAACCGCGCGTCCTGGGAAGACAAGAAGCGATGAACAG	TGGT1_109900	Name=TGGT1_109900;description=conserved+hypothetical+protein;size=5864;web_id=TGGT1_109900;locus_tag=TGGT1_109900;size=5864	TCT to GCT	Ser to Ala
gb|TGGT1_chrIX	814157	52, 29	T	1657.68	C	CGTAGATCGCGGCCTTTACTGCCTGTGGTGGCAGCTTTGGAAATGCCACTTTGACGGCATCAAACATCAAGCCTTCCTCGGTAGCAGTTGTTCCAGTACT	TGGT1_058140	Name=TGGT1_058140;description=conserved+hypothetical+protein;size=9758;web_id=TGGT1_058140;locus_tag=TGGT1_058140;size=9758	AAA to AGA	Lys to Arg
gb|TGGT1_chrIX	1106425	42, 23	G	1376.65	C	TGCCGTCTCGGAAGCTGCTCAAGGAGGCGTGTGGGTCGCGAGCGTACCTGGCGCCCGAGATGCTGATTGGAAACTACGGGAGGAAAGTGGACGTTTGGGC	TGGT1_076000	Name=TGGT1_076000;description=calcium%2Fcalmodulin-dependent+protein+kinase+II%2C+putative;size=7406;web_id=TGGT1_076000;locus_tag=TGGT1_076000;size=7406	GCG to CCG	Ala to Pro
gb|TGGT1_chrIX	4649100	49, 28	A	1650.56	T	GTGCCCGTGAAGTCGTTCCCGGAAGCCGCGATACGCAATGAAGTGGCCGCAGTTGAACTTCATGCTGGGTGCCTGGACGAGAACTTCGAAGGTGCCGCTG	TGGT1_041770	Name=TGGT1_041770;description=conserved+hypothetical+protein;size=2547;web_id=TGGT1_041770;locus_tag=TGGT1_041770;size=2547	TGC to AGC	Cys to Ser
gb|TGGT1_chrX	2487801	49, 19	T	1094.07	A	CGAGCGCTGGAAGTTGTACCGTTTTCCACTGTGTCTCGAGTGCCTGAAGCTGGTTTCTGTACGCTTCGTCGGCATTAGAGAGCTGCTGGTACTGATGGCA	TGGT1_080010	Name=TGGT1_080010;description=conserved+hypothetical+protein;size=2786;web_id=TGGT1_080010;locus_tag=TGGT1_080010;size=2786	CAG to CTG	Gln to Leu
gb|TGGT1_chrXI	508367	62, 18	T	989.04	C	CAAGGCGGATGCGGAGGAGACGCGCAGCAGGACGAGAGCAGCGGAGGCAGTGATCTGAAAGACGGCCGCGATGATCGCTCCGAAGGAAAGAAACTGGAGT	TGGT1_085850	Name=TGGT1_085850;description=conserved+hypothetical+protein;size=2692;web_id=TGGT1_085850;locus_tag=TGGT1_085850;size=2692	ACT to GCT	Thr to Ala
gb|TGGT1_chrXI	2403023	29, 25	A	1537.05	G	GGCAGCGAGGGCTACCTGGAGTCAGGGGGTCGAGGATTTCGACGAGATTGATGATATTTTCATGTTTCAACTCCTTCAGAATCTTGATCTCTCTGTAGAT	TGGT1_088860	Name=TGGT1_088860;description=mitogen-activated+protein+kinase%2C+putative;size=7329;web_id=TGGT1_088860;locus_tag=TGGT1_088860;size=7329	ATC to ACC	Ile to Thr
gb|TGGT1_chrXII	3224049	56, 34	G	1824.46	A	TCGATGGTGACAGAGACACGCAGGAGACGAACAGAACAAGAACACCGAGGGAAACCATGGGAAATGCAACTGCATGATATAGTCGCCTCTCAGCATCGCT	TGGT1_025780	Name=TGGT1_025780;description=hypothetical+protein;size=3877;web_id=TGGT1_025780;locus_tag=TGGT1_025780;size=3877	TCC to TTC	Ser to Phe
Writing NoAAchange
gb|TGGT1_chrVIIa	2036861	30, 17	G	1002.45	T	GCCTTCTCCTCAAGCTCCGCATCCAGCTTTGAAGCCGACTCCGACACGGGGCCCTCATCGGTGGAGAATAGCTGCGCCTTTGGAGCCACACTAAGGGCTG	TGGT1_016710	Name=TGGT1_016710;description=conserved+hypothetical+protein;size=2572;web_id=TGGT1_016710;locus_tag=TGGT1_016710;size=2572	GGC to GGA	Gly to Gly
gb|TGGT1_chrXII	1871975	38, 16	G	955.649	A	GTTCCCTCCTCATCAATCTCAACTAAGCACCGATGAAATACGTCGCTGACGAACAGGTTTCTTCCTCCATTAATACCAGATAGATCTGCGCTCGAACCGA	TGGT1_028660	Name=TGGT1_028660;description=protease+inhibitor%2C+putative;size=2920;web_id=TGGT1_028660;locus_tag=TGGT1_028660;size=2920	TTC to TTT	Phe to Phe
Writing NoCDS listed
gb|TGGT1_chrIb	62867	50, 30	T	1801.78	C	AGACACAAGCTAGCGGGACACGCTTCGAGACCCAGGAGATATCCCCTGTTTCGTGTGCAACAGAGGTTTTTATGAACGACGCGACTTTTTCAGAGTTCAA	TGGT1_020390	Name=TGGT1_020390;description=intraflagellar+transport+particle+protein%2C+putative;size=3508;web_id=TGGT1_020390;locus_tag=TGGT1_020390;size=3508	none	none
gb|TGGT1_chrIV	163408	60, 30	T	1799.09	C	CTTCTTGTCGCGTCTGTGTGAAATCGCGCGTTTGTCTCATTAACGTGAGATCCCTTGCATGTCGCGCGCTTACGACGTCACTTCGTCACGGACGCGTCTC	TGGT1_120650	Name=TGGT1_120650;description=cyclophilin%2C+putative;size=9434;web_id=TGGT1_120650;locus_tag=TGGT1_120650;size=9434	none	none
gb|TGGT1_chrV	953960	44, 33	T	2005.15	C	GCCCTGACGGTGGTATGTACGCAAGACACTCAGGTCTATCTGTCGATCTATTTACAGATTCCACGATGGGTGTGATCATGTTTATTTAGCTGCAGGCCGT	TGGT1_039220	Name=TGGT1_039220;description=conserved+hypothetical+protein;size=9082;web_id=TGGT1_039220;locus_tag=TGGT1_039220;size=9082	none	none
gb|TGGT1_chrV	1219796	23, 18	C	1076.37	G	GGAACGAACAGATTCTGAAATCTGGGAAATCATATTTTAAAAACTAAAAACCAGTCTTCCCTAAATTATTTGTGTCAAATATCGAGATCGAGTGAAAAAG	TGGT1_038740	Name=TGGT1_038740;description=hypothetical+protein;size=9997;web_id=TGGT1_038740;locus_tag=TGGT1_038740;size=9997	none	none
gb|TGGT1_chrV	1351390	41, 28	T	1724.45	C	AGGGCGAAAACCAGCAGACAAGAAGCGGAGAAGACGTCTGGAAGTTCTTTTCGTGAGGAGAGAGGCGAATGAAAGAGCGAGTCCTTCGTCGAACTCTGCG	TGGT1_038580	Name=TGGT1_038580;description=regulator+of+chromosome+condensation%2C+putative;size=6890;web_id=TGGT1_038580;locus_tag=TGGT1_038580;size=6890	none	none
gb|TGGT1_chrV	1806411	21, 16	G	979.87	C	AGAAAGAAGAAGGCATTGCTTTGTTGAAGGATGAAGAAATTTTTCCAAAAGGGCTGTTCCGGGAATTGAACCCGGGACCTCTCGCACCCTAAGCGAGAAT	TGGT1_037690	Name=TGGT1_037690;description=tRNA-Pro;size=72;web_id=TGGT1_037690;locus_tag=TGGT1_037690;size=72	none	none
gb|TGGT1_chrV	2245372	18, 12	A	557.041	C	AGATTTGTACGCACAAAAACGTTTAACTCCCTCTCTCTCTCTCTCTCTCTATATATATATATATATGCATGTTTACTTGTATATACGTAAATAAATATAT	TGGT1_037060	Name=TGGT1_037060;description=DEAD%2FDEAH+box+helicase+domain-containing+protein%2C+putative;size=16462;web_id=TGGT1_037060;locus_tag=TGGT1_037060;size=16462	none	none
gb|TGGT1_chrV	2609388	50, 35	G	2138.96	A	TAGAATGCCAGCCGTGACTCATGAAAGACGGGCCTTCTTTTCTGTAGAGTGGTCGGGATTTACCTATTTTCTTGAGTCTCCCCCGCGCCTCTTGTTCGCA	TGGT1_036530	Name=TGGT1_036530;description=plasma-membrane+proton-ATPase%2C+putative;size=15488;web_id=TGGT1_036530;locus_tag=TGGT1_036530;size=15488	none	none
gb|TGGT1_chrVI	1703279	57, 14	A	595.7	T	TCTGTGTTGTTGTTGTCGTGCACGATGCTGACGGGGTCTTTGTTGGGTGAAGGCCAGAGGTTGCGATGTGACAAACCGCTGTTTGAGGTGGTCCTGGATG	TGGT1_049250	Name=TGGT1_049250;description=conserved+hypothetical+protein;size=3640;web_id=TGGT1_049250;locus_tag=TGGT1_049250;size=3640	none	none
gb|TGGT1_chrVIIb	703983	32, 39	C	2397.38	G	AATCTAAGTTCATACCAGAGAGAGAGAAAACAGCTGAATGACGCTCTGTTCAGGCTTTCATGTTCAGGCCGTCTCTGCACAAAAACGCAAGCGTTTTCTT	TGGT1_043320	Name=TGGT1_043320;description=conserved+hypothetical+protein;size=4828;web_id=TGGT1_043320;locus_tag=TGGT1_043320;size=4828	none	none
gb|TGGT1_chrVIIb	3611115	32, 25	C	1526	T	AGACGATCGAAACATACACTCTCCCCTCTCCTCCTTTTCTCGGAGACAGTCGCTGTGAAAAAAGAATAAAGAACGTCGGCTCTGCCGGAAACCGTGCAGG	TGGT1_012140	Name=TGGT1_012140;description=conserved+hypothetical+protein;size=5557;web_id=TGGT1_012140;locus_tag=TGGT1_012140;size=5557	none	none
gb|TGGT1_chrVIIa	335120	29, 29	C	1720	A	CCAAGCCCCTTTTTCACAGGAAATTCCAGAATCGTGCGAGAGATGAGCTCCGGATGAAAGTAGTGTCAAAAGAGCGGACACAAAAGAGACAAAGAGAACA	TGGT1_072820	Name=TGGT1_072820;description=conserved+hypothetical+protein;size=15852;web_id=TGGT1_072820;locus_tag=TGGT1_072820;size=15852	none	none
gb|TGGT1_chrVIII	811671	45, 28	G	1701.74	C	AAAATCGTTGAGATGTGACATGGAACACGGAACATTCTTGTAGGGATTCAGGGAGCAATCGAATATGCCGGATCGATGTCTTCATTCAGTGTGGGGGAGT	TGGT1_117480	Name=TGGT1_117480;description=conserved+hypothetical+protein;size=1348;web_id=TGGT1_117480;locus_tag=TGGT1_117480;size=1348	none	none
gb|TGGT1_chrVIII	1688690	30, 27	C	1643.47	T	TGGTGTGCGTCCAACGCTCGACTCGCTCTGAAAGAGCGTCTTCGTGCTCTCCGTCGTTCTCAGCTTTTCGTTGTTTTCTGTGGATTTCCTTGCTTTCCTC	TGGT1_115790	Name=TGGT1_115790;description=pre-mRNA+splicing+factor+PRP8%2C+putative;size=15303;web_id=TGGT1_115790;locus_tag=TGGT1_115790;size=15303	none	none
gb|TGGT1_chrVIII	4170279	27, 20	C	1217.33	A	CCCAGAAAACAACTTCCCTTATGCATGAAGACTGTCTTCATTGACAACGACATAAATAATATATGTTTTCTTGTCCGCCGCCTATACGTGCGTCTATGTC	TGGT1_111380	Name=TGGT1_111380;description=conserved+hypothetical+protein;size=12224;web_id=TGGT1_111380;locus_tag=TGGT1_111380;size=12224	none	none
gb|TGGT1_chrIX	2186055	43, 22	T	1267.07	A	TCGTGTGCATGTCTGTGTCTTACTGCACGTTGCGAAACCTCACAGATGTATCGAGGATTGTTGAACACAGGTAGCCACCATAAGAATCTGGATGATCCTC	TGGT1_033960	Name=TGGT1_033960;description=conserved+hypothetical+protein;size=1832;web_id=TGGT1_033960;locus_tag=TGGT1_033960;size=1832	none	none
gb|TGGT1_chrIX	3316449	28, 19	G	1135.63	C	TACTCGAATTTACCTGGTTTCGGCGGACCCGCTCAAACTGTCTACATTCAGTGTGTCGAGCGGTTGTCGTTCTCCAGTCTATGAGCACGCTATGGATTGT	TGGT1_031880	Name=TGGT1_031880;description=conserved+hypothetical+protein;size=8020;web_id=TGGT1_031880;locus_tag=TGGT1_031880;size=8020	none	none
gb|TGGT1_chrX	3159296	44, 33	T	2010.98	G	TTCTCTTCTTCGGCGCTTGCGCCGTCGAGAAATCACCTCTGCTCTCTGTGTGTGCCTTGTTTGCTCGCCTCAGCATCCAGTTCAATCCGTCGCTTCTGCA	TGGT1_078720	Name=TGGT1_078720;description=serine%2Fthreonine+protein+phosphatase%2C+putative;size=3759;web_id=TGGT1_078720;locus_tag=TGGT1_078720;size=3759	none	none
gb|TGGT1_chrX	4283665	58, 22	C	1297.13	G	CGTTCACTTCCCTGCATGCGTCTATGCCAAGTCTATCTTTCTACAGTTGACGGTCTGACGACATCCGTTTCTCTAGCTGTCCATCTGTGTGCTGCCTTCC	TGGT1_071480	Name=TGGT1_071480;description=conserved+hypothetical+protein;size=20248;web_id=TGGT1_071480;locus_tag=TGGT1_071480;size=20248	none	none
gb|TGGT1_chrX	5493588	63, 35	A	2097.88	G	ACAAAAACGTGATCGCGTATACATCGATTATGCGCATGCCCTGCTGCGAGACGCCGGTGCAGGGCTCCCCCTCTTACCATCGCAACGCAGCACCAACAAA	TGGT1_069040	Name=TGGT1_069040;description=conserved+hypothetical+protein;size=2002;web_id=TGGT1_069040;locus_tag=TGGT1_069040;size=2002	none	none
gb|TGGT1_chrX	6417325	20, 16	T	929.055	C	TTGGCCGAGACGCATGCGAATACATGAAAATAGATGCATTGGGTATTGACTGGATGAAAACCTACTCTTCTGGTCATTTACGCTTGTATTGGTGGATAGG	TGGT1_125210	Name=TGGT1_125210;description=Bis%285%27-nucleosyl%29-tetraphosphatase+%28asymmetrical%29%2C+putative;size=2930;web_id=TGGT1_125210;locus_tag=TGGT1_125210;size=2930	none	none
gb|TGGT1_chrXI	1661056	35, 35	T	2142.22	C	CAGTGTTTCGGTCAAGTTCTGCGGAAAAATTAGTGGTGTCCCGCTTCCCATGAAATCTCGGCGAACAGTAGAGGAGGTTCGTGGTCAGTCTCGACTGCAG	TGGT1_087750	Name=TGGT1_087750;description=WD-40+repeat-containing+protein%2C+putative;size=14314;web_id=TGGT1_087750;locus_tag=TGGT1_087750;size=14314	none	none
gb|TGGT1_chrXI	5933501	44, 21	G	1260.55	A	CCAACTGGGGGAAAGCGCCGTTGGAGGGTCACTCAACGGATGTCTGACCGGAAAAGTCCCAACTGAAAGCGATTTCTGTCCAGTTTCTCGGGTGTACAAA	TGGT1_098410	Name=TGGT1_098410;description=hypothetical+protein;size=509;web_id=TGGT1_098410;locus_tag=TGGT1_098410;size=509	none	none
gb|TGGT1_chrXI	6233729	64, 38	T	2300.91	G	AAAATGAGAATCCTTTGTATCCCTCAGAAGGAAGTGGTACATGCTCTTTATTGAGTCAGACTGACATCAGTTCCAACGCAGTGCCGGAGATGAGATCTCC	TGGT1_098960	Name=TGGT1_098960;description=conserved+hypothetical+protein;size=2449;web_id=TGGT1_098960;locus_tag=TGGT1_098960;size=2449	none	none
gb|TGGT1_chrXII	2932415	8, 13	T	791.872	C	GGCCATCTCCAGTACGTCTTCCTCGATTTCTATACACGACTTTATATATATATATATATATATGTTTCTGCTCGTGCAGCACATCTGCATGCACCTTCAT	TGGT1_026480	Name=TGGT1_026480;description=conserved+hypothetical+protein;size=2132;web_id=TGGT1_026480;locus_tag=TGGT1_026480;size=2132	none	none
gb|TGGT1_chrXII	3182705	20, 22	T	1346.46	G	CCCATACGCAAGTCACATACTCATTTTTATCCGTGTACGTTCTACATAATTTTTATCTCTGTATATAAATATATCTTTGTTTATGCACACCTACAAGGCA	TGGT1_025930	Name=TGGT1_025930;description=conserved+hypothetical+protein;size=3708;web_id=TGGT1_025930;locus_tag=TGGT1_025930;size=3708	none	none
gb|TGGT1_chrXII	5485046	42, 30	C	1824.36	T	GACAGAGAGACACACACGGGGACTGAACGAGAGAGGGACAGAAGGTGAAACAGCAAGACTGAATCAGAGACAGAAACGATGAACGAGACGGAAACAGACT	TGGT1_102890	Name=TGGT1_102890;description=conserved+hypothetical+protein;size=4816;web_id=TGGT1_102890;locus_tag=TGGT1_102890;size=4816	none	none
Writing no Annotations
gb|TGGT1_chrIa	487338	58, 27	C	1567.18	G	AGCCCGTTGACTCCGTCGAACCGTGACGTCTCTGGCTCAAGGGTGCTACACCAATGAGGTGACATCCTAGAGTCTGCTGACTCCGGAAAAATGTCATGGT	none	none	none	none
gb|TGGT1_chrIa	1166501	30, 22	T	1350.37	C	GTAAGTGGTGGAATTTTATATTTTTCGTTTCTTCCCCAAACCCAAGATCCTGGTCCTACTGTTATTATGCAGTAAACTCCACATGAATATGCGCAAGCGT	none	none	none	none
gb|TGGT1_chrIb	208239	35, 28	A	1723.14	G	GACTACGCGTCCAGACGCCTAGTGCTAAGTGGAACGGGAACAGTTTACAGATACTGCACATATGAACCGGTAATGATAAAGTGCCCTGTAGTAAAACCAA	none	none	none	none
gb|TGGT1_chrIb	879679	46, 19	C	1096.95	T	TCGTCGCACGCGGCAGGATCTGGGCTAGGCCAGCGAGTTTTACCGTTTTTCCTCTCTCTCCTGGTTTCCCGTTTTTTCTGCCGGATCCGCCTCTCAGTCT	none	none	none	none
gb|TGGT1_chrIb	1656859	36, 31	A	1895.41	G	CTTGTCGGCTTTTCTGCGTGGAAGGTCCTCCCATCTACCACGACCTTGAAACCATGGAAACACCACAGAAGCTGGATCCGGTAAACAAAAACCTTTAAGA	none	none	none	none
gb|TGGT1_chrII	1320565	22, 25	A	1534.34	G	ACCTCATTTGAACTTTTTTGATTTATGTGTATTTACTGGAAATCATTGTGACTACTTGAACTCTATTTTACTAGATCCTAAAACTCGAAGCTAATGTAAT	none	none	none	none
gb|TGGT1_chrIV	1164212	46, 34	A	2078.36	G	TGAAGAGAAGGAAAGATAGTGCACCCTCCTTGTTATCACGCACTGTGCACAACACGTACGCATTGTACCAGCTGTGTGGTTACCAGCACAGCTCAATCTC	none	none	none	none
gb|TGGT1_chrVI	1731910	49, 23	T	1363.66	C	ATGCCCGGCACTGTTGAAAGAGGAACCATGCTTGATTAAACGCTGAAGCGTTTAGGAGACTGTCTCCAGCCTTTCTCCTCATTGCATGGGACTCGTTTAG	none	none	none	none
gb|TGGT1_chrVIIb	19920	20, 7	A	372.085	G	GTGGCTGAATACGAGTGAAATGGAACCAGGTGACGGGACACACTGTGAACACACCCAGCTCCGTCTGAGAAAATGCAAAACCGATCCCGCTGTTCTGGCG	none	none	none	none
gb|TGGT1_chrVIIa	1105406	18, 9	T	158.95	G	ATAATAGACTGCATCTCTCATTCAAGATGCCTGAGTGTGTGTTATGGCTGTGTCGCTCATGTCTGTGTAGTTTGTGTGTGTTACGGGTTGTTGGCATGCC	none	none	none	none
gb|TGGT1_chrVIIa	1929128	46, 33	G	2029	A	CGCACAGTCTCTGTCTCACCACCCATTAGCGCAGAACGCTGTTCCACCGTGTACTGGTTAGCTTAGTTAATTAGTCTGTTTGGGTTCGGTAGTCTGTCCC	none	none	none	none
gb|TGGT1_chrVIIa	2607104	52, 29	C	1711.66	G	GCTCCTCTAACTCCGCGCCACTCTGTCTCTTTGGCTGTGTCGCCTCTCTGCCGCTCGCGCAAGCGGGACGTTCGCGGCGTCGAGCCTCGCTTTCTCCCTC	none	none	none	none
gb|TGGT1_chrVIII	6372724	36, 35	G	2152.78	C	TGTCGAATCTCTGCGCAGGACTGCAGTGAGAGCAATCCATATCTCTTTTGGGGGTTGACTGGAGCTTCTGCAGGTAAGGTTGTTCACCCTGTTATTTGTG	none	none	none	none
gb|TGGT1_chrIX	1952211	21, 26	A	1520.02	G	TCTTCGGAAACAGCGTCAGAGAAACGGCTGCGACTTCCACCAAGCTCATTATATTTCACTTGAATAATGCAGTCTGTTGGCCAGGGGAGGGACGGATCGA	none	none	none	none
gb|TGGT1_chrX	1159023	28, 24	C	1469.15	T	AGCAGGTGGAGCATGGCGAGCACAGCAACTTCGTCCTCTTTCCTGATCGTCTCTACAAAACGCCGCAGAGGTGTCAGAAGCAAAGAACAGAGTGCAAAAA	none	none	none	none
gb|TGGT1_chrX	4640775	50, 34	T	2088.49	A	ACTACGTGGCGAACGAGGCGATTGATTCATTTCGCCTCTCCAATGTCAGCTAAAAGCGTATCTAAGCCACCTCAATCATTTGATGCATAGAGCCATAGGC	none	none	none	none
gb|TGGT1_chrX	6840420	48, 34	G	2015.89	A	GCCTACCATCATCCTTCGGGCCATGAGCCATGCACCAGCAGGGAGAAGGGGCGTGAAGAAGACGAAGCGCGCCGAACCATCGATGGCAAGCAGTCAACAT	none	none	none	none
gb|TGGT1_chrX	7387504	57, 35	A	2086.19	G	GCAGCCAAGTGTGCAGATGACGCGTGGGGGTTGCAGCCCCACTGCGACTTAATGCCGGCTTTCGTCGCTTGCCCCCTCTTGATGTGCTGCCTGGTTTCCG	none	none	none	none
gb|TGGT1_chrXI	132332	48, 28	A	1708.15	G	AATGCACCAGAGAGCGACAGAGGAGAAGTGGATTCAAGAAAGAAGCGAGAACTGACAAAGGCGACAAGAGAGAACAGGAGAGATGGAGCACTCAAGGACA	none	none	none	none
gb|TGGT1_chrXI	1533946	43, 31	T	1896.38	C	AGAATCCTAGCAACCGACCTCGTACGCTGGCGAAGACCTTTGTTTCCTACTTCCTGTAGCAGAGTAGTCTAGAGCCGATCGTGTGTCACCTGAAACGGTA	none	none	none	none
gb|TGGT1_chrXI	2068061	45, 31	A	1891.86	G	GTGGGAAAAAGAGCGACGCAGTGCCACTGTTCGCGGCAACAGACAACACCACCGACTCGGAAACTTTCACGCTGGGCGCGACTGCAAACGCAGTTGCACC	none	none	none	none
gb|TGGT1_chrXI	2473086	57, 41	A	2507.14	C	AGGAAGAGACTGAGCGGTTTAGTGAACCCGAATGTGGCATGTCGCATTCGATGCCTTCATTGACGCCATCAAAAGATGCCAATATCTCTTCACCGCTTCT	none	none	none	none
gb|TGGT1_chrXI	3195738	51, 30	T	1830.73	G	AAAGCCTAGGCATGGGTCTATAGTCTTGTAGACGACTCTGCAGTGTCGCCTTCCACTTCTCACAGTCCTCCAGAGTGGGTAAGAATGGAGGTTTCATCCC	none	none	none	none
gb|TGGT1_chrXI	3923712	42, 24	T	1440.38	C	CACGATCTCCCTTCAAAGTTTTGCATATCTCTGCGGACAGACTAGATGCATGCTTATACTAAATGGGTACGAAAGTCTCTGTTAGTGTGCCTCTGCGGTA	none	none	none	none
gb|TGGT1_chrXII	700791	54, 25	C	1507.58	T	TGATCTGTAGCGTTCTCATGTTAGCCTGGAATCTCGCGAATTCAGCTGTTCGATGTAGCTCGTCGCGTACTTACGCAAAAGTTGCTCGTGTCGAGTCGTC	none	none	none	none
gb|TGGT1_chrXII	2303209	54, 28	A	1546.27	G	AAGTGTACACGTCCCCAGTTCGTCGTCTGGTCGATTTGGTGGTGCAGCGGAATGGTCTCGGGTCGTTGCGCTCCTCTGCGACACTTCCCGAGTGTCACTG	none	none	none	none
SBR2
Chromosome	Pos	Depth(Parent, Mutant)	Ref	Prob	Snp	Context	Gene	Gene annotation	Codon Change	AA change
Writing AA changes
gb|TGGT1_chrIa	1580600	63, 60	A	3076.81	G	TCTCGAATCGCGCGCTCTGGCGCATTTCGCGTATTTTGTGGCGGAAGTAGAGGCGCTTGTTTTCAAAGGCCACAGTCATGGGGGCGAGTTTGAGGAGGGG	TGGT1_054310	Name=TGGT1_054310;description=ubiquitin-transferase+domain-containing+protein%2C+putative;size=14323;web_id=TGGT1_054310;locus_tag=TGGT1_054310;size=14323	CTC to CCC	Leu to Pro
gb|TGGT1_chrVIIa	748502	87, 126	A	7650.97	G	ATCGATAGAGATGTTGTCATCGGAACCTCATCTAGGTGAAACTGACAAGGAGGAAAGCGATAGTGCGTTTCAGTGGATCGAAGAGGATATCGTACGCTTA	TGGT1_062120	Name=TGGT1_062120;description=conserved+hypothetical+protein;size=2103;web_id=TGGT1_062120;locus_tag=TGGT1_062120;size=2103	GAG to GGG	Glu to Gly
gb|TGGT1_chrX	3590024	68, 93	T	5490.02	C	CAAGCTGGTGTCGTCTGCACAGTCCGCCGGACATTCGACTACAACGTTAGTCTGGAATACCGAAAAAGCCAGTGTTCAACTTTCGACTTGTCTGAGGAAG	TGGT1_078060	Name=TGGT1_078060;description=LCCL+domain-containing+protein+%2F+F5%2F8+type+C+domain-containing+protein%2C+putative;size=6247;web_id=TGGT1_078060;locus_tag=TGGT1_078060;size=6247	ACT to GCT	Thr to Ala
gb|TGGT1_chrX	4689036	66, 79	G	4762.26	C	AAGCAGGTCGCAAGAATGGCGAAGTTCGGCGACATCCAGGGTCACCAGCAGGTGAGTGCATCCTTATAGCAAGGCTTCTAGCAGTATGTATAAGCGCATC	TGGT1_070910	Name=TGGT1_070910;description=conserved+hypothetical+protein;size=3078;web_id=TGGT1_070910;locus_tag=TGGT1_070910;size=3078	CAG to CAC	Gln to His
gb|TGGT1_chrX	7347119	51, 57	C	3210.21	T	AGGAGAGGGGGAAACCTGTTTTCCCTAGTCTGAAGAGTATTTCTACATCCCAATCTTTGGAGATGGAAAAAGATCCTTTGCAGCCGTGCGATCTGCGAAC	TGGT1_023360	Name=TGGT1_023360;description=conserved+hypothetical+protein;size=10901;web_id=TGGT1_023360;locus_tag=TGGT1_023360;size=10901	CAA to TAA	Gln to STOP
gb|TGGT1_chrXI	2403050	77, 74	A	4422.23	T	GGTCGAGGATTTCGACGAGATTGATGATATTTTCATGTTTCAACTCCTTCAGAATCTTGATCTCTCTGTAGATGCGTTTGGCGTCGATCAAATCACGAAA	TGGT1_088860	Name=TGGT1_088860;description=mitogen-activated+protein+kinase%2C+putative;size=7329;web_id=TGGT1_088860;locus_tag=TGGT1_088860;size=7329	CTG to CAG	Leu to Gln
Writing NoAAchange
gb|TGGT1_chrVIIa	1808195	56, 53	G	2939.46	C	GAACGGAACGCAGGCGCCAGCGAGCTGGAGCGCGAGAACAGAGGTCGCCTGTGAAGTCGCGAACGGCGCCGAGCGTCAAGACCTGTGCGGCGTTCGCGAC	TGGT1_016320	Name=TGGT1_016320;description=conserved+hypothetical+protein;size=1583;web_id=TGGT1_016320;locus_tag=TGGT1_016320;size=1583	CTG to CTC	Leu to Leu
Writing NoCDS listed
gb|TGGT1_chrIII	2285350	72, 115	T	6700.49	C	GTGCAAGGGAACATATTGGCAAGAGAAGGCGAGACATGCTCGGGTCTAGCTCGCTATGAGTCAAACAGTGTGCGAGTTTATGAGGGACAGCTGCTCCTGT	TGGT1_006200	Name=TGGT1_006200;description=LSM+domain-containing+protein%2C+putative;size=2597;web_id=TGGT1_006200;locus_tag=TGGT1_006200;size=2597	none	none
gb|TGGT1_chrVIII	1963226	74, 95	A	5601.34	G	CTTCCCTCGCCCTCTGCACATGCTCCAGAGAGAGTCTCCCATCTCCGAAGACCGCTCTCTCTTCCTCAACCCGCGCTGACTAGGAGGCAACAGCAGCACG	TGGT1_115410	Name=TGGT1_115410;description=60S+ribosomal+protein+L30%2C+putative;size=2365;web_id=TGGT1_115410;locus_tag=TGGT1_115410;size=2365	none	none
gb|TGGT1_chrX	2926361	65, 87	T	5197.68	C	AAGGTAATATTTTAGGCTTTAGGATTACCGCGCTCAGACCTGGCAGGATATCCACAGAGTAAAACAACGTCCATACCTGAGACTCGTCGAGCTGCAGGAC	TGGT1_079270	Name=TGGT1_079270;description=conserved+hypothetical+protein;size=4730;web_id=TGGT1_079270;locus_tag=TGGT1_079270;size=4730	none	none
gb|TGGT1_chrX	4974935	85, 118	G	7029.97	C	CAGGGGACGCAGTTGCACTGTTGGAAAAAAGACGAGAGAAGAGGAAGAGGGAGACGAAAAGAGAGCAAAAGGCAACGGCACGAAAAGACAAAAGACAAAA	TGGT1_070090	Name=TGGT1_070090;description=M16+peptidase+domain-containing+protein%2C+putative;size=18056;web_id=TGGT1_070090;locus_tag=TGGT1_070090;size=18056	none	none
gb|TGGT1_chrXI	1723620	76, 98	C	5849.62	A	CATTAGCAGTGGCCGTCATCCACTTTTCATAATTGACTTGAGAGAGTCCCCTTTCCCAGACTTATTCCGACAAAAATGCTTCACAGTGACTCACCAGGTT	TGGT1_087840	Name=TGGT1_087840;description=conserved+hypothetical+protein;size=5872;web_id=TGGT1_087840;locus_tag=TGGT1_087840;size=5872	none	none
gb|TGGT1_chrXII	6521273	56, 63	A	3469.18	C	ACATGTATAGACATCGATCTATCTATCTATCTATCTATCTATCTATCTCTATATATATATGTATATAAATGCATATATATGGAACTGTGTCAGTTCCTAT	TGGT1_104780	Name=TGGT1_104780;description=conserved+hypothetical+protein;size=5309;web_id=TGGT1_104780;locus_tag=TGGT1_104780;size=5309	none	none
Writing no Annotations
gb|TGGT1_chrII	1514251	82, 91	T	5555.79	G	TATAACCTTGTATAAGTCACCGTCCTTCTATACGTGTCTATCTTTATCAGTGAGGTAGTCTACGGCTTTCTCTAATTGGCTTCTACTGATTTCAATACAT	none	none	none	none
gb|TGGT1_chrIV	627838	65, 72	T	4236.39	C	GATTCTGCGGACGTCTGCTTTCCTCTGCGGGCCGCTTTTCGTAGACTGCATGCGTCTTGTCCAGCGAGCGTTTTTTCGTGTTCCGACTCTCGAACCTTCT	none	none	none	none
gb|TGGT1_chrVI	277963	12, 12	G	522.16	A	NNNNCAGCAAGCTTCGTGTAAAGCGGTTTGGCTGTCGGGCTGACTCGAGAGCAGATTGTGTACGGGGTCGGAAAACCCAGGACGCAGAGTCTCCTCCGCG	none	none	none	none
gb|TGGT1_chrIX	866261	68, 73	C	4423.34	T	GATTACGTGGCTGTAACAACGAGGCAAATCGCCGATGGAAGAAGTCTTCTCCTAGTCTTGCAGAAAAAGTCTTCTTAGCGACGATGAGTGGACACATTTC	none	none	none	none
gb|TGGT1_chrIX	3423793	89, 77	T	4642.5	G	TCTCGACACAAACTAGCGTCTTCTACCCCTGATCGCTCCGCTCCAGGAATTGCACGAGGCATTTCATTCGTGTCCCTGCGAACTTCGTTACACCCCGCAG	none	none	none	none
gb|TGGT1_chrIX	5368252	73, 104	G	5964.16	A	GCGACGACAGTTGACACAACAATGGCATGTGGCAGCAGCGAACCAAAGAGGGGATGCCCGTTTCGCTCTCCGCCAGAGAATTGCGACTCGCCAAGACCGA	none	none	none	none
gb|TGGT1_chrX	5128380	87, 100	A	5764.61	G	CGCCTTCTTTTCCACTATGAAGAGAAAACCAGTGATGGAGACGACAGGGGACGTTATGCATCTGACGTAAACTGTACACAGGCGGCAAGACCAGACGAAC	none	none	none	none
gb|TGGT1_chrXII	1863993	83, 81	A	4871.42	G	ACAAACGCTAGCGATTTGCGGTGACATGTGTCTCCCCCTGTCAGAACCGTACGTACCGCAGCAAGAGTCGTTGAGTGAACGCGCCAAATTAATTGTCACC	none	none	none	none
gb|TGGT1_chrXII	4125065	90, 86	A	5163.42	T	GGGATCGATTGATCGCTCGGTTAGGGATGCACCAGACGCGTGGCTCCTCCATGTATCTCAATCAAGGCTTTCATCATGTTCAGTACGTGCGCAGTCAATG	none	none	none	none
gb|TGGT1_chrXII	5652771	68, 84	A	4874.44	C	CGGGTGGACTGTCACTCTGCAAAAAATGTGCGTGGCGAGGCTCAGATCCAACGCTGCTGGTGATTACACAGGTAACAGTATAAATAACACCATCCATGCT	none	none	none	none
SBR3
Chromosome	Pos	Depth(Parent, Mutant)	Ref	Prob	Snp	Context	Gene	Gene annotation	Codon Change	AA change
Writing AA changes
gb|TGGT1_chrIa	115048	61, 65	C	3924.72	G	GTACGCTGTCTTCAAAAAGAGAAATTCTGAACGACTCAGCGCCAAACTTCCCGGCGGAAGTTTCCTGCGTCTCGCTGGAGGCCGTGGTTGAGGTGGGCGA	TGGT1_073380	Name=TGGT1_073380;description=hypothetical+protein;size=1678;web_id=TGGT1_073380;locus_tag=TGGT1_073380;size=1678	GGG to GCG	Gly to Ala
gb|TGGT1_chrIb	1346742	66, 69	T	4109.34	C	AAAGTCAAGCGAGCGCCCATCTTCCTCCTCCGCAACAAGTCGAAACACCCTTTCCTCTGCTGAACTTTCCGACTCCAAAGCTGCTTCCACACCTGTGAGT	TGGT1_022510	Name=TGGT1_022510;description=conserved+hypothetical+protein;size=6811;web_id=TGGT1_022510;locus_tag=TGGT1_022510;size=6811	CTT to CCT	Leu to Pro
gb|TGGT1_chrII	334783	89, 84	C	4879.65	T	TTCGTCGGCAGAGGCAGCGACATTGCAGATAGCAGAGTGACTAGCCAAGTCCTCTTGAAGAACCTGCAAAAAGAGAAGCGGACATACACTCGAAACGACT	TGGT1_065400	Name=TGGT1_065400;description=conserved+hypothetical+protein;size=7356;web_id=TGGT1_065400;locus_tag=TGGT1_065400;size=7356	GAC to AAC	Asp to Asn
gb|TGGT1_chrII	2100049	73, 84	G	4876.72	T	AACTCCAGCTCCGACATGACAACATCGGCGACACCGTCGGCCAGGCGGTAGTACATTATACCCTTGACCTGAAAATAAGGAACGCATTCCAGACACACTC	TGGT1_096230	Name=TGGT1_096230;description=dense-granule+antigen+DG32%2C+putative;size=2253;web_id=TGGT1_096230;locus_tag=TGGT1_096230;size=2253	TAC to TAA	Tyr to STOP
gb|TGGT1_chrIV	815521	73, 66	G	3736.91	A	ACGCGACGTTCGCCGCTGCCTGCGCTATGGAGAGTCCGTTTGGGCGGCAAGCAAACGACTTGCCTCTTGTCGAGCTCCACCGCGACTTCGTCAATCGCCT	TGGT1_121670	Name=TGGT1_121670;description=conserved+hypothetical+protein;size=8559;web_id=TGGT1_121670;locus_tag=TGGT1_121670;size=8559	GCA to ACA	Ala to Thr
gb|TGGT1_chrVIIa	1525434	57, 59	T	3298.8	A	CGCGGGAACGCGACGAACGCCGTGGCAGGTGATCACGAAGAAGAACGCTCTGGAGGAACAACGGAGGAGTGTTGGAGGCGGGTGGTACTACGAGAAGCCA	TGGT1_063840	Name=TGGT1_063840;description=conserved+hypothetical+protein;size=5659;web_id=TGGT1_063840;locus_tag=TGGT1_063840;size=5659	CTG to CAG	Leu to Gln
gb|TGGT1_chrVIIa	2934749	67, 72	A	3920.55	G	GCTCGGCAGGCGGCCTTGAATCTCCACTTGCCAGCCGCTGCACGCGCGTAACGAATGCCGAGGATGAATGCTGTGGATTTCCAGATAGTGGCATCGGCTG	TGGT1_018030	Name=TGGT1_018030;description=hypothetical+protein;size=3251;web_id=TGGT1_018030;locus_tag=TGGT1_018030;size=3251	ACG to GCG	Thr to Ala
gb|TGGT1_chrVIIa	4335941	93, 71	C	4049.99	T	CTCTCCGTTTGTGGTTCGTTTCTTTTCACCAGGTGGTAGGCGTATGCTTTCGTCTTGATGCATTAAGGAACCCGCATCTGCAGCAGCCGGAAGAACTGGG	TGGT1_005430	Name=TGGT1_005430;description=conserved+hypothetical+protein;size=10289;web_id=TGGT1_005430;locus_tag=TGGT1_005430;size=10289	CGT to TGT	Arg to Cys
gb|TGGT1_chrXI	2403023	81, 57	A	3345.61	T	GGCAGCGAGGGCTACCTGGAGTCAGGGGGTCGAGGATTTCGACGAGATTGATGATATTTTCATGTTTCAACTCCTTCAGAATCTTGATCTCTCTGTAGAT	TGGT1_088860	Name=TGGT1_088860;description=mitogen-activated+protein+kinase%2C+putative;size=7329;web_id=TGGT1_088860;locus_tag=TGGT1_088860;size=7329	ATC to AAC	Ile to Asn
gb|TGGT1_chrXII	180324	57, 63	C	3543.2	T	GGGCGCCGGTGGGGAGGACGCTCCGCTTTTTCCTCGAGAGCAGCAAGTGACGTTCTGGTCGATTTTGGTGTCTCCGTTGACGGCTTTCCCTGCCTTTCTT	TGGT1_095040	Name=TGGT1_095040;description=conserved+hypothetical+protein;size=4116;web_id=TGGT1_095040;locus_tag=TGGT1_095040;size=4116	ACG to ATG	Thr to Met
gb|TGGT1_chrXII	5981749	47, 41	A	2133.01	G	CCGACGAAGCAGGCGTCGGTGGCAGCAGCTGAGCAGCTTGGTAAATGGCAACTGGAAACTCAGCAATTGGCAGTCGAGAGCCGCGTTTCTTCGGAGCGGG	TGGT1_103850	Name=TGGT1_103850;description=conserved+hypothetical+protein;size=2175;web_id=TGGT1_103850;locus_tag=TGGT1_103850;size=2175	GTT to GCT	Val to Ala
Writing NoAAchange
gb|TGGT1_chrIV	1693561	79, 74	T	4416.14	C	GGCGGTTTCGAGCGGAGAGCAAGCGCTCTAGTGCCCCTTTCCCTTTTGGTTATCACCTTGCTAACAAAGGCAGAAGGAAAGAGTTCCTCTAATACAGAGG	TGGT1_123330	Name=TGGT1_123330;description=conserved+hypothetical+protein;size=2946;web_id=TGGT1_123330;locus_tag=TGGT1_123330;size=2946	GTT to GTC	Val to Val
gb|TGGT1_chrV	1490994	62, 70	A	4219.19	C	TGACTCTCACCACATGCTTCGCCGGAGTTTCTCTTTCTAAAGATAACTTGAAGGATCGCATGGGACCTCGAGGATTCGTCATTAACGGAGTTCACACCTG	TGGT1_038260	Name=TGGT1_038260;description=kinesin+central+motor%2C+putative;size=9353;web_id=TGGT1_038260;locus_tag=TGGT1_038260;size=9353	CTT to CTG	Leu to Leu
gb|TGGT1_chrVI	3167741	79, 83	G	4952.58	A	AACAGAGAGTGTGGGCGCGAAGAAATGTGTACCTTTTGGATCGTGTTGATGAGGAGAAGCATCAGTTCATTGTCCTCGCTAAGAAAGAGATTGCACGCCA	TGGT1_045650	Name=TGGT1_045650;description=conserved+hypothetical+protein;size=11014;web_id=TGGT1_045650;locus_tag=TGGT1_045650;size=11014	CTC to CTT	Leu to Leu
gb|TGGT1_chrXI	3364847	73, 82	A	4919.28	G	GAAGAAGAAGAAGAAGACGAGGAAGACGGTGATGAAGAAGACGACAGAGAAGAAGCGAGGGGAGAGGCGACAGAAGGCGAAGGAGGGAAGGCCGAGTTTT	TGGT1_090380	Name=TGGT1_090380;description=hypothetical+protein;size=10551;web_id=TGGT1_090380;locus_tag=TGGT1_090380;size=10551	TCT to TCC	Ser to Ser
Writing NoCDS listed
gb|TGGT1_chrIa	706259	89, 86	G	5054.36	T	TGTCTTTGGCGAGCGTTGCAAATGCTGGTGTGTCAGCGGGTACAACTGATGTGTGTTGTTAACAACAATTGGCGTTACAAAGTCCCTCTCATATTCATTT	TGGT1_074500	Name=TGGT1_074500;description=glucose-6-phosphate+dehydrogenase%2C+putative;size=6856;web_id=TGGT1_074500;locus_tag=TGGT1_074500;size=6856	none	none
gb|TGGT1_chrIb	1831931	64, 63	T	3782.76	C	ACTCCAGAGAGTCCTCGCGCGGACTGTCATTCCATTCTTTAGACAACAGGTGCAATAAACTCTCGATGAGGCGTTGTCTTTTTTTCTGTGGCTTCCAGGA	TGGT1_064490	Name=TGGT1_064490;description=transcription+regulatory+protein+SNF2%2C+putative;size=9681;web_id=TGGT1_064490;locus_tag=TGGT1_064490;size=9681	none	none
gb|TGGT1_chrIII	1246279	77, 76	G	4343.1	T	CCCGACAGATAATGAACAATCCACGGAAGACAGGACAGCGAGGGAAGGAAGAAGCAAGCGACGAGAAGACGGTGCGCTGTCTGAGAGGAACATCAGAGAC	TGGT1_003040	Name=TGGT1_003040;description=conserved+hypothetical+protein;size=15672;web_id=TGGT1_003040;locus_tag=TGGT1_003040;size=15672	none	none
gb|TGGT1_chrIII	1479930	47, 49	C	2792.9	A	CAGCGTTTCTCGCCCTGTCAGACTCTCGCGTTGGCCCTCCCCCGGCTTTTCATGGCCGCTCCGTCGCTTCGGCTTCTTTTCGCTCGTGTCTATATAACTT	TGGT1_003440	Name=TGGT1_003440;description=conserved+hypothetical+protein;size=7613;web_id=TGGT1_003440;locus_tag=TGGT1_003440;size=7613	none	none
gb|TGGT1_chrIII	1874980	67, 78	A	4697.54	G	AACAATTCTGTATTGCGATGAGTAGTTTTGTCTCTCTTCATTGTGTGGGAAGTCACAACTTCAATATGTTCCGTCTTTGCTTGTTGAACAGATGTCGGGT	TGGT1_004240	Name=TGGT1_004240;description=hypothetical+protein;size=3403;web_id=TGGT1_004240;locus_tag=TGGT1_004240;size=3403	none	none
gb|TGGT1_chrV	518536	73, 67	A	4029.88	C	CAAGGGTGACAAATCACGGAAACGACATTCTGCAGCGGGACTCATCGACAAAGTTTGAGCACAAGGGCTGATCGTTGTTTACCAGCTTTCACTCGAGAAA	TGGT1_040010	Name=TGGT1_040010;description=conserved+hypothetical+protein;size=6012;web_id=TGGT1_040010;locus_tag=TGGT1_040010;size=6012	none	none
gb|TGGT1_chrV	1049428	75, 79	A	4663.01	T	GGAAGAATCAGGCAACACTGCGTGGAGGGAAATCCAGCTGCTGGAAAACGAGGTCTTGGCTATGAAAGGTGGTGGACCTAGACCCGAAATTAAATGCAGG	TGGT1_039100	Name=TGGT1_039100;description=amidohydrolase%2C+putative;size=7418;web_id=TGGT1_039100;locus_tag=TGGT1_039100;size=7418	none	none
gb|TGGT1_chrV	1056580	72, 74	T	4336.7	A	ACACACGAACGTGAATCACATAGATATAATGATGCGCGTGCATGCGTATGTTAAACAGTATCAGCCGAAGAAACAGCGTCTTGCGGAATGACCACTTTGA	TGGT1_039090	Name=TGGT1_039090;description=conserved+hypothetical+protein;size=9097;web_id=TGGT1_039090;locus_tag=TGGT1_039090;size=9097	none	none
gb|TGGT1_chrV	2058710	67, 72	A	4358.55	T	GCGGTGCAACGTTGTCAACCACCTTGGCTGTAAGAACATCGGAAGTGGATACCAGGATAGAAATGCTGGAGATGTTACGGCCAAAAATACACCAAGGAAA	TGGT1_037330	Name=TGGT1_037330;description=conserved+hypothetical+protein;size=11180;web_id=TGGT1_037330;locus_tag=TGGT1_037330;size=11180	none	none
gb|TGGT1_chrVI	1087954	69, 72	T	4397.28	C	GTCTACAGTGGTTTCCTATTCGTTCTTTGACTATCTTCCTTTCATTAGAGTTTTGGAGTTGTTCTACTTAATGTTTTAGACTCTCGACTCGCTGGACCCA	TGGT1_050620	Name=TGGT1_050620;description=conserved+hypothetical+protein;size=9833;web_id=TGGT1_050620;locus_tag=TGGT1_050620;size=9833	none	none
gb|TGGT1_chrVIIb	380730	48, 63	G	3273.98	A	TTCTACGCGCCGTCTGGTTCTGCGTTTCCGCTGCATCGGCGAGGGCCGCTGTCGCTCCTCATCGGCTGCGTTTTTCTCTGCGCGACTCACCAAGAAGAAA	TGGT1_043970	Name=TGGT1_043970;description=dihydrolipoamide+succinyltransferase+component+of+2-oxoglutarate+dehydrogenase%2C+putative;size=10551;web_id=TGGT1_043970;locus_tag=TGGT1_043970;size=10551	none	none
gb|TGGT1_chrVIIb	2053108	19, 24	C	1419.1	T	ATAAGTTGGTATGTATATCTATACCTCGATCTCTCTACTTCCATCTATTTCTACATTTATCTCGAGTTATATCGATGTCAATATCTGACTACCTCTATCC	TGGT1_009370	Name=TGGT1_009370;description=conserved+hypothetical+protein;size=5593;web_id=TGGT1_009370;locus_tag=TGGT1_009370;size=5593	none	none
gb|TGGT1_chrVIIb	3108139	68, 67	T	3961.55	A	GAGTAAGGGATGGTAGAACTGAGCAGGCAACGTGTGACAGCATGGCATCATACGCGCAGTGTCTTCGACTTACGGAACGCACCCATCTTGCGACGAAACT	TGGT1_010990	Name=TGGT1_010990;description=33+kDa+dynein+arm+light+chain%2C+axonemal%2C+putative;size=4046;web_id=TGGT1_010990;locus_tag=TGGT1_010990;size=4046	none	none
gb|TGGT1_chrVIIb	4353317	68, 77	T	4604.83	C	TCTCTCCTCAACTCCTTTCGTCTCTTGCTCCCTCTCTCGATGGGACGCGGTTCATCTCTCGACTTTGCGCCTTCCTTTGCAGGAACGTCCGAACGTACCT	TGGT1_013840	Name=TGGT1_013840;description=conserved+hypothetical+protein;size=8750;web_id=TGGT1_013840;locus_tag=TGGT1_013840;size=8750	none	none
gb|TGGT1_chrVIIa	2748846	17, 18	T	1011.89	C	AAATCGATCAAAACAATCACACACGTATACATACACATAAAGGTAGTACATCACACACCTACCCTCTTGTGCATATATATATATATATATATATATATAT	TGGT1_017730	Name=TGGT1_017730;description=dynein+1-beta+heavy+chain%2C+flagellar+inner+arm+I1+complex%2C+putative;size=52896;web_id=TGGT1_017730;locus_tag=TGGT1_017730;size=52896	none	none
gb|TGGT1_chrVIII	1053821	75, 69	T	3840.34	C	GATCAACCGTCGCGTCAGTCTACACGGTAGGAGCTCCGGAGAAACGCGAGTGACGTTCGTGATCTCTCCCGGCCTCGAACTGCTCCTCCGCGTATCCACG	TGGT1_117000	Name=TGGT1_117000;description=conserved+hypothetical+protein;size=3703;web_id=TGGT1_117000;locus_tag=TGGT1_117000;size=3703	none	none
gb|TGGT1_chrVIII	1053831	83, 63	G	3609.25	C	CGCGTCAGTCTACACGGTAGGAGCTCCGGAGAAACGCGAGTGACGTTCGTGATCTCTCCCGGCCTCGAACTGCTCCTCCGCGTATCCACGACCTAACTGA	TGGT1_117000	Name=TGGT1_117000;description=conserved+hypothetical+protein;size=3703;web_id=TGGT1_117000;locus_tag=TGGT1_117000;size=3703	none	none
gb|TGGT1_chrVIII	2914700	27, 14	A	756.408	G	TATATATATATATATATATATATATATTGCGTACTTAGGATCACACCAAAATTGTTCACTAATGGTACTAGGAAATAGGAGATCGCTTTAGTTATAGGGA	TGGT1_113400	Name=TGGT1_113400;description=leucine+rich+repeat+protein%2C+putative;size=3734;web_id=TGGT1_113400;locus_tag=TGGT1_113400;size=3734	none	none
gb|TGGT1_chrVIII	3497309	83, 88	T	4986.43	G	GTCCTCCGTGCGAGTCCCCACAGCACAGCCCTTCGCTTTTTCTTCTCGTGTCCAGTTATCATTTCCTTCGACACCAAAAGAGCGTTTTCTGGGCGCCTTT	TGGT1_112540	Name=TGGT1_112540;description=eukaryotic+translation+initiation+factor+3+subunit+6+interacting+protein%2C+putative;size=6598;web_id=TGGT1_112540;locus_tag=TGGT1_112540;size=6598	none	none
gb|TGGT1_chrIX	2417039	65, 66	T	3816.98	G	TCAGGGTCCAGGTGGTCGAAACGCTACCTCACCTGCTGCGTATCGCTGAATGGAACAATCGACACCTTCGATGGCGCTGCGATGGGCGGTGCCTTCCGCT	TGGT1_033590	Name=TGGT1_033590;description=cathepsin+C%2C+putative;size=6404;web_id=TGGT1_033590;locus_tag=TGGT1_033590;size=6404	none	none
gb|TGGT1_chrIX	4576984	77, 69	T	3772.44	C	CTCCCGGAGACGCGCGACAGCCACTGAGGAGTTCGCGTCTCCTTCCTGTGTCGTCAGCTTGTCGTCGCCGTCTCTCCCCATCCTGTCTACGACGTTTTCT	TGGT1_041850	Name=TGGT1_041850;description=conserved+hypothetical+protein;size=7311;web_id=TGGT1_041850;locus_tag=TGGT1_041850;size=7311	none	none
gb|TGGT1_chrIX	5156075	54, 66	T	3608.52	C	CTCATCCTGTCTCTCCTCATTCCAATCAAGTTCGCGCGGCGCAGCCTCATTCCGTTTCTTCGCATCTGCTATCTGGATCGTTTCGGGGGCCTCCACCTGC	TGGT1_040880	Name=TGGT1_040880;description=bromodomain+cotaining+protein%2C+putative;size=7128;web_id=TGGT1_040880;locus_tag=TGGT1_040880;size=7128	none	none
gb|TGGT1_chrX	2533379	32, 42	A	2517.89	G	ATATATAAATATATATATAAATATATATATAAATATATATGTGCACGTGCATAGCCGTGCATATACATCCATATGAAGTGTAGATGTCATACAATCAGCA	TGGT1_079950	Name=TGGT1_079950;description=conserved+hypothetical+protein;size=7164;web_id=TGGT1_079950;locus_tag=TGGT1_079950;size=7164	none	none
gb|TGGT1_chrX	6783179	66, 60	G	3569.67	A	GACATAACAAGAGGAAGAACGAGGGATAAGAGAAAACAACGAGGAAAATGGCAAAAGAGAGGCCATGAGAGAGCAGAAATATCGGACCGAGAAATGTATA	TGGT1_126000	Name=TGGT1_126000;description=carbamoyl+phosphate+synthetase+II%2C+putative;size=24242;web_id=TGGT1_126000;locus_tag=TGGT1_126000;size=24242	none	none
gb|TGGT1_chrXI	5828395	54, 47	A	2873.14	G	TGTATGTCTGTATATATAAACGTATACATGCGTCGTAGACCCTATTCCGAATCAGCATTCATGCATAGATATACGTACATACACGCACAACAGAAACGCC	TGGT1_098260	Name=TGGT1_098260;description=excision+repair+protein+Rad15%2C+putative;size=14310;web_id=TGGT1_098260;locus_tag=TGGT1_098260;size=14310	none	none
gb|TGGT1_chrXII	1293947	65, 85	T	5031.18	C	GCCACCCTGGTGTCCTCTAACTTCGTAGTCGACTCTCACTCTCGTCACCGTCGCGCACTCTCCTCTGTCAATCCGCTTCTGTCGCTTGTACAGATCTGAC	TGGT1_029810	Name=TGGT1_029810;description=conserved+hypothetical+protein;size=14000;web_id=TGGT1_029810;locus_tag=TGGT1_029810;size=14000	none	none
gb|TGGT1_chrXII	3759032	47, 38	T	2011.71	G	TATATGGGGGCAGCTACAAGGCGACTCTCAGTGTGCCGTTTCTGCAAGTGTCTGCGAGGGATATCTTCCGTGTATGTCCAGCTTTCGTGTCTGTGCTCCG	TGGT1_024780	Name=TGGT1_024780;description=ATP-dependent+DNA+helicase+II%2C+70+kDa+subunit%2C+putative;size=10187;web_id=TGGT1_024780;locus_tag=TGGT1_024780;size=10187	none	none
Writing no Annotations
gb|TGGT1_chrIII	1632829	71, 66	T	3462.42	C	CATCGCCCGTACTACAGCGGAGCTACAAGACGGCCCCACGACGAACAGATTATGTCGGCACTGGATTGCTCCTAGCCACTGTTTGTTTCATTCAAAAAGC	none	none	none	none
gb|TGGT1_chrIII	1634496	85, 76	T	4540.51	A	CTGCCTGTGGGACACTGGTACGACAAGCCTGAAACGTGTCCTCCAACCGATAGCCCAGGAACGGTAACAAGGCGAGGGATCTTACTTTCCCTTCTGGGTC	none	none	none	none
gb|TGGT1_chrIV	443079	71, 79	A	3715.35	T	AGGAACCAGGCGAAAAACATCTGAAAACGAGAGATCTGGAGACCAAAGACACGCAAGACGGGCGCCAGCCGCGGAGAACGGCGAAAAACCTTTGGGTGGG	none	none	none	none
gb|TGGT1_chrV	216603	70, 67	A	3815.96	T	TTTTTAGGTCCTAGCTCGCCGCTTTCAAAAGAGCAGCGAAAACAACACGAATCGCGCGTTTGTGTTAAAGCCCTGCCGACACACGTCTCGGCAGAGAGCG	none	none	none	none
gb|TGGT1_chrVI	3127781	70, 72	T	4107.19	C	GAGTCCTCTTCCACCAGTTCGCTGTCGTCTTCTCGCATCCTACCTGTCGGTCGCTCGCGTCTGCAGAGACGGAGAAACGTTGGTGCTCGAGGGTCTCTGC	none	none	none	none
gb|TGGT1_chrVIIb	687491	83, 70	C	4183.77	G	CTGGACATCGCGCCATTGTTTTGACAAACGTGGAATAGGCAGTGAATCCACTCGAACGCTGGAGGTTATTCACAAGCATCTGGGAGCAAGGAAACCTTGG	none	none	none	none
gb|TGGT1_chrVIIa	228618	64, 93	A	5652.2	C	ATATGCGCAGTGGAATCTCACGATCGAGGAGTGTTTCGCCGGATCTTTAGACTTTGCTGCAAGGACATCCACCGAAGATGACTCTGAAACTGTTTCCGTG	none	none	none	none
gb|TGGT1_chrVIIa	4424580	97, 81	A	4844.33	C	AAGACTGTTCCGCATTATGAGATAGCACACTTGATTTTTTTCTCTACGGCAAGAACAACGCGGCTATGGAACTTTTTCAGCTGTAGCCCCACGAATGAGA	none	none	none	none
gb|TGGT1_chrVIII	2733249	72, 49	A	2879.95	G	GCGGGAACCAGCATGGTGCCTACGGTTTCTGCCTTGGCCAAGCGCTGAGCATACTTGCAGTCGAGCGAAAACGGACGGTGTGGCTGCCGGAAAATCGCTG	none	none	none	none
gb|TGGT1_chrVIII	4115226	71, 119	T	7200.56	A	ACAAGGGGGCAAGAACAAGTAGACCCCCATCTCTGACATAGGATACGGGATAGACACCGTTTTAACAGAACGCAAGGCATGTACTATTAGATCTGCACAG	none	none	none	none
gb|TGGT1_chrVIII	4918775	59, 70	A	4161.63	T	ATTGCCGGCGTAGAGCGGGGCGTCATGTATACTGGCTCTGCACTGTAGTCACGTCCTGGAGAAGTAAACACATCATCTGATTCGCTCAAGAGTGGTCGTG	none	none	none	none
gb|TGGT1_chrIX	1752366	23, 19	T	1037.71	A	NNNNNNNNNNNNNNNNNNNNNNNNNNNNNNNNGGCACCGCCCTGGAGTGCTGCAGACCCGCAAGCAAACGCCTGACGGTGGCCGTCGCCGCAGCGCTGGG	none	none	none	none
gb|TGGT1_chrIX	3952167	75, 70	T	4120.67	G	CACGGCGTGGCGACAAGCCTACGGGGAGCACTTCCCGTATGCAAGGTACGTCTTCCGTCGTGTATCAAATTGCGGGTTGTCTGAAAAAGCATGGGGATTT	none	none	none	none
gb|TGGT1_chrIX	5334857	75, 77	A	4565.95	C	ATGTACTGGTGGCACCAGTCCGCAACGAATCTGGAGCTCGTCATGGGTGCAGTCGATGAGCTTACGAAGCTGGAAGGGTTGTATCGCGCACCATCAAACA	none	none	none	none
gb|TGGT1_chrX	2669991	68, 78	A	4703.01	T	GAATATCGGGAATACATTTCTCTCTCTCATTCACAGACATGCATCTCATGACCTGCAGAAAGCAATTTCCCCCACTGGTCGGGGAGGCTCCGGCTGAATA	none	none	none	none
gb|TGGT1_chrX	3622339	78, 72	C	4342.41	G	AAGAACCTAGCACGCAGCGAGATACATGGCCAACGTAGACAGAGAAGAAACTGTCTGAAGCAGGATGCCGCTTCGTTGACTTGGATGCTACTTTTGAGAT	none	none	none	none
gb|TGGT1_chrX	5234884	19, 20	T	875.69	G	ATATATATATATATATATAGGAATGCATGTAATATATATATATATATATATATAGAGAGAGAGAGAGAGTAGCAGAACCACGCACGATTGAAAAATATAT	none	none	none	none
gb|TGGT1_chrXI	1728149	78, 82	A	5029.99	G	TGGAAACATGCTATGCGTACGTATGGTATTAAGTGCAGCCAAGGTAGAGGATTATGCAGGATGAAACGTAACCTAACAGAGTTTTCTGTATGGAAGAGAA	none	none	none	none
gb|TGGT1_chrXI	1892242	47, 77	G	4002.53	A	GTGTGTGGAATGTTAGGAGCGATGGATGTCTCGCTTGGAGAACCCAAGCAGAAGCGGTTTCTCTGTTCATTGCTAGTGACTGGTTGCGCGAAACGGACAC	none	none	none	none
gb|TGGT1_chrXI	1892243	47, 79	A	3860.91	G	TGTGTGGAATGTTAGGAGCGATGGATGTCTCGCTTGGAGAACCCAAGCAGAAGCGGTTTCTCTGTTCATTGCTAGTGACTGGTTGCGCGAAACGGACACT	none	none	none	none
gb|TGGT1_chrXI	5188421	68, 67	T	3910.04	C	GTCGTTGTCGAAGGTAAATAAAAGCGGCTGATACACTTGAGAGAAGCGAATAGCAACGGCACGTCCCAGAAAACAGACGCCGTGCCGCACTCTCCCAATT	none	none	none	none
gb|TGGT1_chrXII	3028762	78, 92	T	5446.23	A	TAGGAACGCGATTTCCCAGACGCTTCGTGCTGGTCTTGTATGGGAAAGGCTGCCTCGCATGGTGTTGATCCTCCTCCGGCACGTAGAACAGCTTTTCTGT	none	none	none	none
gb|TGGT1_chrXII	3133224	84, 111	T	6691.5	A	GCCAATACGTTCAATGAAGCACCTTTCATGTGTTGTCAAAAAACGGATGCTTGGCAAGGACGCAGATCTTTGAATCAGCTGTGGTCTAGCAGCAACAGCC	none	none	none	none
gb|TGGT1_chrXII	3506503	74, 78	T	4669.2	G	TCGCGCACGTACCATGAGGTCATGGAAATCCCAGTAGATTTTCGGTTCAGTAAACAGAGACATTCAAGATCTAAACCAATAGTCTGACTCGTAGTATATG	none	none	none	none
gb|TGGT1_chrXII	4209208	68, 58	T	3427.66	C	GAGCGCCAAATATGTGACAGGTTTAATATGCCATACCAATTGATCGTGAGTCGTGACGGCGTTTCGCTCGTTATATACAACTACTTGTCCCTCGCTCGTT	none	none	none	none
gb|TGGT1_chrXII	4510847	69, 82	T	4943.82	C	GGAAAAACGACCCAGGGTGTTCGAAGTCTTCTCACCAATCTCGTCCCCCCTCTTGAGACAGAAAGTAGGAGCGACGTCGAGAACTTCTGCCATGCCCGAG	none	none	none	none

## Sheet: E2D2
Chromosome	Pos	Depth(Parent, Mutant)	Ref	Prob	Snp	Context	Gene	Gene annotation	Codon Change	AA change				Ref
Writing AA changes														rA	rC	rG	rT	other	sum
gb|TGGT1_chrII	1091211	35, 33	A	802.931	T	GCGATCCGAGTACCCCAGAGGTGGAGTATCACCACCAGAAGAGTGGGCGAATTCGGATTGTGCAGAAAAAGAGATACAAAAACATGACCCGTGTCGTCAA	TGGT1_066280	Name=TGGT1_066280;description=conserved+hypothetical+protein;size=15023;web_id=TGGT1_066280;locus_tag=TGGT1_066280;size=15023	ATT to TTT	Ile to Phe		Mut	mA			1	2		3
gb|TGGT1_chrII	1781309	13, 15	A	353.753	C	GCTGCTTACCGCAACAACATGCCTCGCAACGGCGTTCAGAGCTACCGCGAAAGATTGAGTCAGAGAGGCGGTCGAGGCGCCCGAGGCGGCGCCTTCGCTT	TGGT1_096800	Name=TGGT1_096800;description=conserved+hypothetical+protein;size=3503;web_id=TGGT1_096800;locus_tag=TGGT1_096800;size=3503	GAA to GAC	Glu to Asp			mC	1		2	1		4
gb|TGGT1_chrVIII	3506352	31, 32	G	821.921	C	CCTCCCCTTATCTGCGCCTGCCACAAGTGCGTCGACCATCGCCATGCCTCGAGCGCGTTTCTCCTCATTCACTTTTTCCTGCGTTTTTTCGTCGTACCGC	TGGT1_112530	Name=TGGT1_112530;description=sufB%2FsufD+domain-containing+protein%2C+putative;size=8859;web_id=TGGT1_112530;locus_tag=TGGT1_112530;size=8859	CGA to GGA	Arg to Gly			mG	2	1		1		4
gb|TGGT1_chrXII	4770010	37, 33	T	996.494	A	TGTTGAGTTAACACTCTCTGCTTCTTTAGTTGTGCACAAACGGGTCTACCTTGGCTGCGAATGCACAGGCGGTCGTTGAAGGCTTCTGTGCTGGCGAAGG	TGGT1_101330	Name=TGGT1_101330;description=cysteine+proteinase%2C+putative;size=7095;web_id=TGGT1_101330;locus_tag=TGGT1_101330;size=7095	CAA to CAT	Gln to His			mT	4	2	1			7
Writing NoAAchange													other
gb|TGGT1_chrIa	195657	33, 23	A	521.432	T	CGGCGACGACACCCGGCAGCGGGAGAATGTGGCGACTCAGACGCGCATGCAGTTTCGCAGGAGTCGCGGGACTGTTTTCCGCCCTTCTCGTCGATCTCTG	TGGT1_073590	Name=TGGT1_073590;description=conserved+hypothetical+protein;size=4350;web_id=TGGT1_073590;locus_tag=TGGT1_073590;size=4350	GCA to GCT	Ala to Ala			sum	7	3	4	4
gb|TGGT1_chrVIIa	2097708	45, 35	G	740.765	T	TGTGCTCCAGTTCTCCACTTTCCGTCGTGGTTCGCCCCCTCCCCATCCCTGCCTTCGGAAGAGACAGACGCCGGGTGGGGCGATCCAAGGCCCGCCTTTT	TGGT1_016770	Name=TGGT1_016770;description=ABC1+domain-containing+protein%2C+putative;size=11123;web_id=TGGT1_016770;locus_tag=TGGT1_016770;size=11123	GGC to GGA	Gly to Gly									sum	18
gb|TGGT1_chrXII	5064737	44, 46	A	1277.63	G	AACTCTTGGTTGCCCTTGAAGGTAGGCTTCATCGATCCAGCTGGAGTCCCACAGAGTTTGCCTGACCAGGCGGCGGAGGTCGCTGGAGTTCTCTTGGCGC	TGGT1_101790	Name=TGGT1_101790;description=conserved+hypothetical+protein;size=6739;web_id=TGGT1_101790;locus_tag=TGGT1_101790;size=6739	CCA to CCG	Pro to Pro		Exon	7	0.444444
Writing NoCDS listed												Intronic	3
gb|TGGT1_chrIa	538147	58, 42	A	1100.65	T	TTTCTACCCAGATATATTGTTTAGAAAGCCGTACTTCTACTTTGTCGGGTACGAGAAAAGTGCCTTCGAAAGATGGTCCTCATCTCGAAACGACAAACTC	TGGT1_074120	Name=TGGT1_074120;description=conserved+hypothetical+protein;size=8265;web_id=TGGT1_074120;locus_tag=TGGT1_074120;size=8265	none	none		NonCoding	8
gb|TGGT1_chrVIIb	290562	36, 46	C	1222.62	T	CAAGCACAAACGCCATCCCCACGTTATCAAATTCAGCATTTGAAACGAGTCGCCGCACGGTCGCATCAGCGTCACAGGGGGTCGTTGGTCATGCCCAGAC	TGGT1_044070	Name=TGGT1_044070;description=conserved+hypothetical+protein;size=3580;web_id=TGGT1_044070;locus_tag=TGGT1_044070;size=3580	none	none		NonSynonymous	4
gb|TGGT1_chrX	5801751	26, 44	A	713.082	T	TCACTGGTACGCAGAGTTAAAGAACATCGGGATCTCCGTTCTCGTCTCACACAGAAATCACTGACACAACGCCTCCTCGCTTCGCAGCCGTATTCCAAGC	TGGT1_068470	Name=TGGT1_068470;description=conserved+hypothetical+protein;size=14749;web_id=TGGT1_068470;locus_tag=TGGT1_068470;size=14749	none	none		Synonymous	3
Writing no Annotations
Chr	Pos	Depth	Reff	Prob	snp	Flanking 100bp	none	none	none	none
gb|TGGT1_chrIb	1957277	21, 29	C	424.524	T	TTGTAGGCAGCGGGAGGATGGCTGGGATGAGGGAGTGTGCCGCGGACCTCCATGGTCGAAGGAGAGTTGTGCATGGTCTGCCTTTTCCATTCGACGTAGC	none	none	none	none
gb|TGGT1_chrIV	74645	37, 49	G	1172.12	C	AGCGTTACCGCAGCCCCTCTTTAGCGCTGGTGTGATTGCCCACGTTCTTGGGGACAACTGTCTTGCCAGCTCTCCCCCCGCTATATTTCTGGATCGAAAG	none	none	none	none
gb|TGGT1_chrVI	1427178	45, 57	T	1757.24	G	TTGTTCCTCCTTTTCGTTTTCCCTTGCTGGCGCGTTTCTTCGTCGAATTCTTTTCAGGATGTCATTTAAGGCCATCTGCAAACGCCGTAAGTCTCTTTGG	none	none	none	none
gb|TGGT1_chrVIIb	1486057	34, 28	T	362.665	A	GGGAAGCGGCTCGTGCGTCAGGAAATCCACTGTCCGCGGCTTCGGCGGTCTCAAGCGAGACGGCCGCGAAAAGACGAAGAGGACGGCGCGGAGCAATGAT	none	none	none	none
gb|TGGT1_chrVIIa	4476680	37, 62	C	1736.95	G	AATACACTTTGAGGACGATTACTCAACCTGCGTTTTCTCCAGTTCCCTCGCGCCCGCGAGTCCCTCGACTGCATTCCATGCAACATTGCCATGCCCAAAA	none	none	none	none
gb|TGGT1_chrVIII	3417103	43, 44	G	1204.69	A	CCGATCCTCCTTATGCGAGGGTGATACTATTATAGGATTCCGTGATCTATGTAAAGGAACCAGTTTTCTATATGTTGAGCGCAGTTAGCGCTCACGACGA	none	none	none	none
gb|TGGT1_chrX	2527470	22, 21	A	525.885	G	CCCGAGATGCAGCCACAAGCCAGCAATGCCACGGGAAGCGAGACACAAAAATCCCTTTTCCGTCAAGAGGCGTTGACCTTTTCGGGAGCAAAATGTCCCG	none	none	none	none
gb|TGGT1_chrXI	4588335	47, 53	T	1242.89	C	GATCTCTGTATTTCCAGTCCAGTACATGGTTGGGCAGTCATTTGGTGTCATGTCCAGCCTGCACTCAAGACGGTACCATGAAAGAGAAGTGCGCTCGTCA	none	none	none	none

## Sheet: E3E2
Chromosome	Pos	Depth(Parent, Mutant)	Ref	Prob	Snp	Context	Gene	Gene annotation	Codon Change	AA change				Ref
Writing AA changes														rA	rC	rG	rT	other	sum
gb|TGGT1_chrVIIa	2523912	26, 18	A	505.344	C	TGCTGAACAAGAGTTTGCTGTTCGACGCCGTCACATCTGCGGCCGCCAGCATCCCGCGATCTGTGCCGATCAGCAGGCGCTCTGACATCCGCTTGGGTCC	TGGT1_017460	Name=TGGT1_017460;description=conserved+hypothetical+protein;size=2556;web_id=TGGT1_017460;locus_tag=TGGT1_017460;size=2556	ATG to AGG	Met to Arg		Mut	mA			4			4
gb|TGGT1_chrVIII	384729	43, 33	A	836.009	T	GGAAGACGACCACGAAGAACACAGTGGCATAGATGGATGGAGGGGATCAGAGAGAGCTCCAACGAAAGCGCGTTGGGGAGGAATGGTGACGTGGAAAACA	TGGT1_118080	Name=TGGT1_118080;description=autophagy+protein%2C+putative;size=7600;web_id=TGGT1_118080;locus_tag=TGGT1_118080;size=7600	TCT to ACT	Ser to Thr			mC	2		1	1		4
gb|TGGT1_chrVIII	2547724	35, 36	G	870.078	T	CAGGCAAGTCCAGTAGCTGGATCTTCGCGTTGTTCACATAAAACACTGACGGCTGGCAGCACAACGTCGTAAACTCGTAGGCCCCTGCGCCGCAGTAACC	TGGT1_114230	Name=TGGT1_114230;description=GTP-binding+protein%2C+putative;size=9002;web_id=TGGT1_114230;locus_tag=TGGT1_114230;size=9002	CCG to CAG	Pro to Gln			mG	2					2
gb|TGGT1_chrXI	287954	24, 33	A	797.468	G	CGCCATCTGCCCGCTCGCCTCTCGACTACCAGCCGTCGAGTAATCGCAGGAAGAAGAAGCAGAAGACGGAGAAGAGGGAGAACGAGGAGATGGAGAAGAA	TGGT1_085270	Name=TGGT1_085270;description=structural+maintenance+of+chromosomes+6+smc6%2C+putative;size=13093;web_id=TGGT1_085270;locus_tag=TGGT1_085270;size=13093	TCC to CCC	Ser to Pro			mT	3		2			5
Writing NoAAchange													other
Writing NoCDS listed													sum	7	0	7	1
gb|TGGT1_chrIb	1149025	31, 36	A	960.035	T	AGAAGATCCCGTTTGCCATCGACGCACCGTTGTGTTCAGAAACTTTCTTCATGGGCTTCAGCTTCACAGGCAGAGAGCCTCACAAGGTCGGGGCAACGCC	TGGT1_022250	Name=TGGT1_022250;description=KH+domain-containing+protein%2C+putative;size=6111;web_id=TGGT1_022250;locus_tag=TGGT1_022250;size=6111	none	none									sum	15
gb|TGGT1_chrVIIb	3621795	44, 45	G	1283.81	A	TCCTCTCTGCGACTCGTGAACATATGCGCATGCACGCGCAAATACATATCGGGATGTGTCATTGGATGGATGCATGCAGATGCAAATAAATTTGCATATA	TGGT1_012150	Name=TGGT1_012150;description=conserved+hypothetical+protein;size=4396;web_id=TGGT1_012150;locus_tag=TGGT1_012150;size=4396	none	none		Exon	4	0.4
gb|TGGT1_chrVIIa	3190084	52, 39	A	1161.66	C	CGCTCAAGGGAGACCAATCCTTGCATGCATGCATCCATGCAGAGACAAAAAAACGGGACGTCCTCAGTCTGGACAGGGAATCGTCGGCTCCGTTGGTGCG	TGGT1_018510	Name=TGGT1_018510;description=ribophorin+I%2C+putative;size=8126;web_id=TGGT1_018510;locus_tag=TGGT1_018510;size=8126	none	none		Intronic	5
gb|TGGT1_chrX	612982	45, 37	G	1093.21	T	AAATACACAAATATCTAATATATATATACATATACATATATATATATATAGAGAGAGAGAGAGAGACCGAGAGGAGAGAGTTCTCAGTGTACACAGAAAT	TGGT1_083290	Name=TGGT1_083290;description=conserved+hypothetical+protein;size=5523;web_id=TGGT1_083290;locus_tag=TGGT1_083290;size=5523	none	none		NonCoding	6
gb|TGGT1_chrXII	718046	42, 40	A	1116.08	G	CACACCAGTGCATCTGCCCCTGTGAAGTGAATGCATGTGTAGATGCATGCACTCGGAAACTGGGCAGTCTTTTTTCCTAGGTTCGGCCGAACGGAGACGC	TGGT1_030740	Name=TGGT1_030740;description=conserved+hypothetical+protein;size=16567;web_id=TGGT1_030740;locus_tag=TGGT1_030740;size=16567	none	none		NonSynonymous	4
Writing no Annotations												Synonymous	0
Chr	Pos	Depth	Reff	Prob	snp	Flanking 100bp	none	none	none	none
gb|TGGT1_chrIb	1979341	50, 57	T	815.078	C	GCAGACTGATGCCAGACACTACTGACTGTGGAGCAGTTCGATGAGCCGTTTCATCACTGGAGGCGTTTCCATCAATCCACTTCGACCTCCCTCAGCTGCA	none	none	none	none
gb|TGGT1_chrIV	1498302	46, 41	G	780.828	C	TATCTGTAGTGGAAACTGGTAAAACGAAGAAGGACTCCTTCACTTCCACGGGTACCCGGCCGGGAGCCAACACTTAGACTTCAGAAATCGCGCCTTCTGT	none	none	none	none
gb|TGGT1_chrVI	2816436	52, 39	G	986.563	A	AAGTGTTCTCGCCTACCAGTCACGAATGTCAAAGGAACTCGTTATGCAGTGGGAGAGTGTCAATTGTTATCAGCCCGCGACACCGCTAGAACCTTTGTGC	none	none	none	none
gb|TGGT1_chrVIII	6744779	26, 31	A	695.344	T	TGCATGGCCTGGGTTGTCGGCTAGTGCGGTGGGACCCCAGGGAGCGAGACAGATTCTTAGCCCACACAGGGCAACATCACGGCAGACCTCCTGTCTTCTG	none	none	none	none
gb|TGGT1_chrIX	1779130	37, 37	G	975.252	A	TCCGGAGCAAGAATCAGTGAAAAAATTAGTTCATCCAGTAGTCTGGATCTGGAATGTGCTTGTTTACCGATCCCACGTCGACTGTGTTAGCACACGAGGG	none	none	none	none
gb|TGGT1_chrXI	6224779	47, 48	G	1355.22	A	CGATGCTCAAACGCAACAGACCTCCGCTGTGCCTGTTCGTCGTCACTTTCGTTGCTTTTCCTGCGCTTATCTCTCCCAGGCTGCTGCACCTCAAACTCTG	none	none	none	none

[truncated: 9 more sheets: E4D5, EMS7.5, EMS10, All EMS, Unique to 2F-1, Unique to B-RH, Unique to G-RH, Shared B- and G-RH, Shared all 3 parents]
